# Supplementary material for: Network analysis of canine brain morphometry links tumour risk to oestrogen deficiency and accelerated brain ageing
Source: Sci Rep. 2019 Aug 29;9:12506. doi: 10.1038/s41598-019-48446-0 (PMC6715702; doi:10.1038/s41598-019-48446-0)
Supplement: Supplementary file 2 — Date File S1 [file 41598_2019_48446_MOESM2_ESM.xlsx]

## Sheet: Raw data
Identifier	Breed	Craniofacial category	Clade	Breed group	Sex	Final diagnosis	Seizures	Ventricle height (mm)	Septal integrity	Age at MRI (y)	Age category	Body weight (kg)	Brain length (cm)	Cranial length (cm)	Brain width (cm)	Total brain volume (cm3)	Cerebellar volume (cm3)	Cerebellar diameter (cm)	Compression length (mm)	Ventricle width (cm)	Height interthalamic adhesion (mm)	Callosal height (mm)	4th ventricle height (mm)	Width of fastigial recess (mm)	Ventricular volume left (cm3)	Ventricular volume right (cm3)	Total ventricular volume (cm3)	Ventricular assymmetry	Corpus callosum angle (degrees)	Corpus callosum thickness (mm)	Sulcus depth (mm)	Obex position (mm)	Cranial index (cranial breadth/cranial length x 100)	Ventricle/brain index	Cerebellar compression index	Brain index (brain width/brain length x 100)	Head angle (degrees)
1214843	LAB	Mesocephalic	Retriever	Gundog	ME	Tumour	G	0	Intact	11.33	Geriatric	32.1	8.525	12.696	6.053	101.22	11.7241	3	1.428	2.686	7.437	4.51	1.165	4.294	0.8602	0.6816	1.5418	126.203	98.513	3.56	64.357	2.76	47.6764	44.3747	47.6	71.0029	198.835
1230880	CROS	Mesocephalic	Crossbreed	Crossbreed	FN	Vascular	N	0	Intact	12.5	Geriatric	20.9	7.689	9.958	5.471	74.3827	7.3892	2.606	1.777	2.158	7.824	4.522	0.797	2.903	0.5082	0.4273	0.9355	118.933	103.049	3.425	52.349	4.001	54.9408	39.4443	68.1888	71.1536	211.086
1320403	GOLD	Mesocephalic	Retriever	Gundog	MN	Normal	N	0	Intact	12.18	Geriatric	37.25	9.04	12.954	6.03	118.701	8.7216	2.868	2.08	2.272	7.895	6.64	1	4.272	2.3878	1.2902	3.678	185.072	117.938	3.338	83.41	4.107	46.5493	37.6783	72.5244	66.7035	203.5
1372483	RHOD	Mesocephalic	European Mastiff	Hound	ME	Idiopathic	G	7.05	Severe	7.5	Middle-aged	35	9.004	10.798	5.715	110.623	9.0993	2.719	2.048	2.295	8.024	9.448	0.92	6.16	2.5941	2.6432	5.2373	98.1424	138.834	1.15	58.931	6.575	52.9265	40.1575	75.3218	63.4718	187.624
1375745	KCS	Brachycephalic	Spaniel	Toy	ME	Normal	N	0	Intact	6.08	Middle-aged	9.6	6.5	7.793	5.73	97.6742	8.0806	2.552	5.184	2.495	8.089	5.193	1.212	3.671	1.133	1.2847	2.4177	88.1918	125.311	3.214	40.678	5.573	73.5275	43.5428	203.135	88.1538	187.964
1377684	CKCS	Brachycephalic	Spaniel	Toy	ME	Anomalous	G	0	Intact	11.33	Geriatric	11.6	6.923	8.105	5.86	99.8245	9.566	2.594	3.769	3.32	6.384	8.23	1.05	5.268	6.6946	4.6298	11.3244	144.598	138.217	1.943	47.624	4.621	72.301	56.6553	145.297	84.6454	180.664
1386434	BERD	Mesocephalic	UK Rural	Pastoral	FE	Idiopathic	PD	0	Intact	11.5	Geriatric	24.05	8.024	10.235	5.499	97.7956	10.707	2.78	2.149	1.94	9.742	5.234	0.79	3.543	0.4713	0.613	1.0843	76.8842	105.065	2.979	53.754	3.471	53.7274	35.2791	77.3022	68.5319	211.426
1402429	BORD	Mesocephalic	UK Rural	Pastoral	MN	Normal	N	0	Intact	13.58	Geriatric	18.7	7.985	10.272	5.177	79.0065	7.8907	2.17	1.751	1.979	7.791	4.534	0.806	2.491	0.7979	0.7033	1.5012	113.451	120.392	2.579	48.611	5.492	50.3991	38.2268	80.6912	64.8341	209.743
1414882	STAF	Brachycephalic	European Mastiff	Terrier	FN	Anomalous	G	9.842	Severe	8.25	Mature	15.8	7.033	10.029	5.243	84.302	8.4436	2.426	3.207	2.555	8.378	9.846	0.704	2.6456	2.9838	2.5908	5.5746	115.169	114.707	1.2	40.795	5.906	52.2784	48.7316	132.193	74.5486	211.347
1428140	ESSP	Mesocephalic	Spaniel	Gundog	FN	Idiopathic	N	0	Intact	9.67	Mature	17.1	7.384	9.401	5.282	71.289	6.9948	2.555	3.508	2.054	8.529	3.937	0.91	4.421	0.36	0.3358	0.6958	107.207	106.279	2.648	60.337	4.795	56.1855	38.8868	137.299	71.533	209.657
1430240	GREY	Dolichocephalic	UK Rural	Hound	FN	Normal	N	0	Intact	10.5	Geriatric	26.05	8.813	10.111	5.634	103.427	10.5222	2.711	1.102	2.183	8.516	5.693	1.19	3.881	0.5863	0.8289	1.4152	70.7323	109.253	3.433	57.927	3.729	55.7215	38.7469	40.6492	63.9283	227.668
1431437	BORD	Mesocephalic	UK Rural	Pastoral	MN	Inflammatory	N	0	Intact	8.66	Mature	18.45	7.951	9.603	5.812	92.5551	9.2716	2.658	2.854	2.136	9.175	4.722	1.058	3.292	0.2687	0.1789	0.4476	150.196	121.111	2.207	58.31	5.496	60.5228	36.7515	107.374	73.0977	215.539
2101309	CKCS	Brachycephalic	Spaniel	Toy	FN	Anomalous	N	10.28	Absent	7.18	Middle-aged	9.1	6.446	7.262	5.597	83.0027	4.9118	2.407	2.907	3.29	5.67	13.12	1.217	4.67	7.8942	9.2915	17.1857	84.9615	86.592	1.212	17.121	5.424	77.0724	58.7815	120.773	86.829	193.82
2102247	YORK	Brachycephalic	Terrier	Toy	FN	Normal	N	1.049	Minor	8.08	Mature	2	5.33	6.113	4.541	48.3255	4.7377	1.778	3.245	2.495	6.694	6.536	1.332	3.969	1.0956	2.067	3.1626	53.0044	95.245	1.207	39.106	3.411	74.2843	54.9438	182.508	85.197	190.569
2107231	LAB	Mesocephalic	Retriever	Gundog	FE	Inflammatory	G	0	Intact	10.01	Geriatric	30	8.521	10.636	5.947	109.285	10.8437	2.715	2.592	2.488	9.328	6.62	0.959	1.102	0.9853	0.9012	1.8865	109.332	105.333	3.019	25.688	3.04	55.9139	41.8362	95.4696	69.7923	200.059
2107231	LAB	Mesocephalic	Retriever	Gundog	FE	Inflammatory	G	0	Intact	10.18	Geriatric	30	8.505	10.798	5.968	112.056	9.6549	2.852	2.682	2.315	8.619	6.82	0.84	2.752	0.7741	1.0078	1.7819	76.8109	96.71	4.311	51.542	2.719	55.2695	38.7902	94.0393	70.1705	196.173
2112817	CROS	Dolichocephalic	Crossbreed	Crossbreed	FN	Normal	N	0	Intact	5.18	Middle-aged	19.5	7.965	10.204	5.34	85.6045	9.6887	2.488	1.697	2.143	7.569	5.601	0.905	3.112	0.687	0.7367	1.4237	93.2537	125.064	3.573	49.473	4.068	52.3324	40.1311	68.2074	67.0433	198.786
2115631	BOX	Brachycephalic	European Mastiff	Working	MN	Tumour	N	10.11	Absent	6.18	Middle-aged	31	8.015	11.944	5.012	102.887	9.4483	2.681	3.652	2.655	5.08	10.17	1	4.076	5.5356	4.9716	10.5072	111.344	139.685	1.126	17.626	2.701	41.9625	52.9729	136.218	62.5328	196.143
2122106	LAB	Mesocephalic	Retriever	Gundog	FN	Normal	N	0	Intact	11.25	Geriatric	32	8.394	11.356	5.789	98.1994	9.3762	2.625	2.531	2.24	8.214	3.699	1.018	2.302	0.649	0.2522	0.9012	257.335	121.092	3.843	69.8	4.91	50.9775	38.6941	96.419	68.9659	197.379
2123198	LAB	Mesocephalic	Retriever	Gundog	FE	Degenerative	PD	0	Intact	5.5	Middle-aged	30.8	7.817	9.721	5.595	83.902	9.9965	2.842	1.964	2.141	7.907	5.022	0.888	3.889	0.5008	0.5671	1.0679	88.3089	106.6	3.125	60.846	5.243	57.5558	38.2663	69.1063	71.5748	206.942
2125151	WHWT	Mesocephalic	Terrier	Terrier	FN	Inflammatory	N	1.404	Minor	7.08	Middle-aged	9.15	6.437	7.998	5.076	65.6275	6.6223	2.287	3.198	2.204	5.095	5.792	1.512	3.927	2.5575	1.8908	4.4483	135.26	101.556	1.783	54.19	7.262	63.4659	43.42	139.834	78.8566	203.734
2129533	BEAG	Mesocephalic	Scent Hound	Hound	ME	Idiopathic	G	0	Intact	5.08	Middle-aged	20	7.876	10.367	5.533	92.3538	10.5396	2.737	1.45	2.116	8.508	4.837	0.853	3.145	1.4123	0.3238	1.7361	436.164	114.715	3.605	29.097	6.991	53.3713	38.2433	52.9777	70.2514	150.912
2139781	CKCS	Brachycephalic	Spaniel	Toy	FN	Anomalous	N	0	Intact	7.66	Middle-aged	7.7	6.413	7.353	5.048	82.2483	6.814	2.524	2.681	2.522	7.546	6.42	0.653	2.438	1.9367	1.7841	3.7208	108.553	108.864	1.749	51.245	6.307	68.6523	49.9604	106.22	78.7151	200.422
2143127	BEAG	Mesocephalic	Scent Hound	Hound	ME	Inflammatory	N	0	Intact	0.83	Immature	13.9	7.034	8.535	5.171	78.0819	8.8908	2.531	2.949	1.779	8.447	5.022	0.825	4.169	0.4189	0.3346	0.7535	125.194	110.711	2.498	58.027	6.009	60.5858	34.4034	116.515	73.5144	200.438
2143491	ESSP	Mesocephalic	Spaniel	Gundog	MN	Inflammatory	N	0	Intact	3.5	Young Adult	17.65	7.5	9.588	5.311	71.9504	8.7478	2.528	2.081	1.996	8.611	4.569	1.003	4.355	0.2857	0.2862	0.5719	99.8253	130.451	2.967	47.909	4.624	55.3922	37.5824	82.318	70.8133	202.784
2145549	LAB	Mesocephalic	Retriever	Gundog	FE	Toxic	G	0	Intact	0.5	Immature	18.35	8.235	9.548	5.974	98.2807	9.2026	2.602	2.006	1.965	9.899	4.208	1.055	4.01	0.3089	0.2373	0.5462	130.173	119.707	2.04	63.969	5.807	62.5681	32.8925	77.0945	72.544	161.658
2149238	LAB	Mesocephalic	Retriever	Gundog	ME	Normal	N	0	Intact	7.67	Middle-aged	28.2	8.63	10.6	6.023	108.923	10.5252	2.736	2.303	1.918	9.957	4.834	1.184	1.309	0.2594	0.4366	0.696	59.4137	122.177	3.454	46.383	4.073	56.8208	31.8446	84.174	69.7914	196.083
2150603	CKCS	Brachycephalic	Spaniel	Toy	FN	Anomalous	N	0	Intact	2.66	Young Adult	9	5.986	7.16	5.248	76.7827	8.7275	2.57	5.925	2.232	8.398	4.785	0.899	4.087	0.5502	1.2747	1.8249	43.1631	127.37	2.465	41.503	4.65	73.2961	42.5305	230.545	87.6712	191.537
2151919	PUG	Brachycephalic	Toy Spitz	Toy	ME	Anomalous	N	0	Intact	3.5	Young Adult	9.9	6.076	7.755	5.355	79.0614	7.0415	2.153	1.867	2.497	7.966	6.12	1.326	6.822	9.6161	8.0339	17.65	119.694	102.438	1.959	42.404	3.298	69.0522	46.6293	86.7162	88.1336	197.482
2152577	CHIH	Brachycephalic	American Toy	Toy	FE	Anomalous	N	0	Intact	6.18	Middle-aged	2.2	5.234	5.636	5.06	58.285	5.1095	2.004	2.769	2.622	7.714	5.26	0.72	4.323	1.5535	1.6568	3.2103	93.7651	89.609	1.815	22.647	2.729	89.78	51.8182	138.174	96.6756	195.428
2153032	KCS	Brachycephalic	Spaniel	Toy	FN	Anomalous	N	0	Intact	3.58	Young Adult	10.15	6.301	7.229	5.428	83.0162	7.6756	2.402	4.78	2.996	6.925	5.746	0.819	3.287	1.6773	2.4773	4.1546	67.7068	118.394	1.817	54.452	7.146	75.0865	55.1953	199.001	86.1451	191.391
2153123	CKCS	Brachycephalic	Spaniel	Toy	MN	Anomalous	N	0	Intact	1.83	Immature	10.35	6.796	7.693	5.223	83.6761	5.6288	2.453	4.734	2.256	7.227	5.544	1.689	3.28	2.3935	1.1999	3.5934	199.475	131.065	1.621	15.185	5.537	67.8929	43.1936	192.988	76.854	194.688
2153158	CROS	Mesocephalic	Crossbreed	Crossbreed	MN	Normal	N	0	Intact	5	Middle-aged	18.5	8.066	9.106	5.346	90.0849	9.6752	2.711	2.645	2.189	7.337	5.18	0.712	4.027	0.2945	0.3299	0.6244	89.2695	127.711	2.459	31.046	3.478	58.7085	40.9465	97.5655	66.2782	206.916
2157631	ECKR	Mesocephalic	Spaniel	Gundog	MN	Degenerative	N	0.929	Minor	13.18	Geriatric	20	7.374	9.468	5.645	88.5812	8.6314	2.473	1.393	2.618	3.804	7.518	0.91	2.523	3.8953	3.486	7.3813	111.741	98.281	2.232	44.88	4.946	59.6219	46.3773	56.3283	76.5528	212.845
2158450	CKCS	Brachycephalic	Spaniel	Toy	ME	Anomalous	N	0	Intact	0.33	Immature	7.2	5.998	7.046	5.194	69.6358	6.3385	1.982	2.65	2.38	7.208	5.13	1.323	5.562	1.3831	1.2483	2.6314	110.799	117.795	2.455	53.92	3.845	73.7156	45.8221	133.703	86.5955	168.126
2158695	BOX	Brachycephalic	European Mastiff	Working	MN	Tumour	N	4.781	Moderate	4.75	Middle-aged	20.6	7.386	10.112	5.531	93.7724	9.5298	2.622	2.216	2.926	19.98	10.96	0.912	1.877	2.7046	3.1137	5.8183	86.8613	123.235	0.624	12.557	7.756	54.6974	52.9018	84.5156	74.8849	219.47
2160193	ECKR	Mesocephalic	Spaniel	Gundog	ME	Normal	N	0	Intact	4.42	Middle-aged	16.7	7.755	9.709	5.453	95.4983	9.3247	2.507	2	2.433	9.119	5.293	1.106	4.235	0.8314	0.4134	1.2448	201.113	101.004	1.403	54.42	5.287	56.1644	44.6176	79.7766	70.3159	153.625
2164092	LAB	Mesocephalic	Retriever	Gundog	MN	Normal	N	4.151	Moderate	7.75	Middle-aged	33.95	8.676	12.324	6.004	112.875	11.8089	2.863	2.489	2.504	8.349	7.91	1.147	3.763	1.8956	1.1323	3.0279	167.411	149.889	2.405	50.899	4.577	48.7179	41.7055	86.9368	69.2024	169.395
2166836	LAB	Mesocephalic	Retriever	Gundog	MN	Tumour	N	0	Intact	10.5	Geriatric	32.1	8.515	10.484	5.876	100.109	10.2708	2.722	2.315	2.042	8.622	3.494	0.626	3.003	0.5076	0.5127	1.0203	99.0053	122.931	2.569	86.319	5.35	56.0473	34.7515	85.0478	69.0076	169.004
2166941	ACKR	Mesocephalic	Spaniel	Gundog	FE	Inflammatory	N	0	Intact	5	Middle-aged	12.9	6.482	8.159	5.401	76.9604	9.4577	2.312	2.968	2.497	9.1	3.642	1.169	4.954	0.749	0.4696	1.2186	159.497	97.34	3.071	49.612	7.774	66.1968	46.2322	128.374	83.323	195.38
2167494	PUG	Brachycephalic	Toy Spitz	Toy	ME	Anomalous	N	0	Intact	5.42	Middle-aged	8.2	5.673	7.218	5.377	71.0461	6.8654	2.049	3.75	2.992	6.813	5.647	1.362	3.66	16.2925	1.2233	17.5158	1331.85	73.319	1.93	35.464	1.362	74.4943	55.6444	183.016	94.7823	182.578
2167599	CKCS	Brachycephalic	Spaniel	Toy	FE	Anomalous	N	0	Intact	1.33	Immature	11.05	6.523	7.568	5.35	81.1948	8.5003	2.526	4.43	2.67	8.069	4.031	0.708	3.27	0.4233	1.718	2.1413	24.6391	96.114	2.095	51.578	5.978	70.6924	49.9065	175.376	82.0175	211.252
2168572	BORD	Mesocephalic	UK Rural	Pastoral	MN	Normal	N	0	Intact	5.75	Middle-aged	19.4	7.43	9.177	5.444	92.4912	9.8986	2.593	2.195	2.603	9.366	5.779	0.988	2.783	0.5835	0.828	1.4115	70.471	93.145	3.476	40.841	4.683	59.3222	47.8141	84.651	73.2705	180.661
2168775	BOX	Brachycephalic	European Mastiff	Working	MN	Idiopathic	G	0	Intact	8.5	Mature	31.8	7.808	10.869	4.923	104.681	8.5099	2.62	2.063	2.182	9.876	6.384	0.819	2.454	0.8865	0.8159	1.7024	108.653	110.521	1.843	49.247	1.83	45.294	44.3226	78.7405	63.0507	169.426
2169216	GSD	Dolichocephalic	New World	Pastoral	MN	Normal	N	0	Intact	7.75	Middle-aged	37.3	8.237	10.773	5.511	77.0342	10.1847	2.303	1.488	2.072	8.19	4.743	0.749	1.587	1.1512	0.6192	1.7704	185.917	122.198	2.065	70.717	4.917	51.1557	37.5975	64.6114	66.9054	212.877
2169328	CKCS	Brachycephalic	Spaniel	Toy	FN	Anomalous	N	0	Intact	2.92	Young Adult	11.6	6.073	7.146	5.041	79.4811	8.1388	2.47	2.993	2.483	7.534	4.234	0.685	4.022	0.6433	1.1053	1.7486	58.2014	86.384	2.853	32.469	6.943	70.543	49.2561	121.174	83.0068	203.035
2169496	BOX	Brachycephalic	European Mastiff	Working	MN	Normal	N	5.159	Moderate	6.25	Middle-aged	26.2	7.842	11.211	4.654	80.0763	8.6318	2.571	3.074	2.003	8.419	7.691	1.041	3.006	1.7508	1.6241	3.3749	107.801	106.377	2.005	44.242	4.836	41.5128	43.0382	119.564	59.3471	190.941
2170518	DEER	Dolichocephalic	UK Rural	Hound	FE	Normal	N	0	Intact	4.18	Middle-aged	36.6	9.833	11.472	5.553	88.5199	9.5482	2.988	3.446	1.977	7.322	4.709	0.846	2.883	1.691	0.7449	2.4359	227.01	103.075	2.346	54.214	4.299	48.4048	35.6024	115.328	56.4731	198.181
2172065	CKCS	Brachycephalic	Spaniel	Toy	MN	Anomalous	N	0	Intact	9.5	Mature	13.75	6.719	7.811	5.099	81.8178	8.7486	2.517	4.827	2.289	8.809	6.163	1.039	3.766	0.8817	2.3385	3.2202	37.7037	113.174	1.323	35.379	5.665	65.2797	44.8912	191.776	75.8893	179.029
2172674	BORD	Mesocephalic	UK Rural	Pastoral	FN	Normal	N	0	Intact	9.67	Mature	26.65	7.82	9.789	5.387	87.0699	9.0423	2.388	2.773	2.111	7.341	4.421	1.203	4.725	0.3405	0.2716	0.6121	125.368	112.861	2.899	50.559	4.439	55.0312	39.1869	116.122	68.8875	203.189
2173542	GOLD	Mesocephalic	Retriever	Gundog	MN	Anomalous	N	8.589	Severe	9.75	Mature	42.1	8.772	11.517	5.798	109.413	10.7652	2.861	2.175	2.543	7.417	9.292	1.007	3.038	4.2674	3.8921	8.1595	109.643	124.494	0.954	62.536	2.842	50.343	43.86	76.0224	66.0967	190.435
2173626	NEWF	Brachycephalic	Retriever	Working	FN	Normal	N	0	Intact	9	Mature	51	8.233	12.244	5.592	97.691	9.602	2.821	2.16	2.049	7.715	5.59	0.843	3.183	0.4097	0.3868	0.7965	105.92	119.7	3.324	43.166	3.262	45.6713	36.6416	76.5686	67.9218	206.536
2176461	GSD	Dolichocephalic	New World	Pastoral	MN	Normal	N	0	Intact	3.58	Young Adult	41	8.237	12.02	6.005	108.886	9.5516	2.64	2.999	2.194	7.878	5.388	0.857	1.882	1.4414	1.2278	2.6692	117.397	121.807	3.754	51.328	3.973	49.9584	36.5362	113.598	72.9028	197.589
2191616	LAB	Mesocephalic	Retriever	Gundog	FN	Idiopathic	G	0	Intact	7.67	Middle-aged	31.75	7.989	11.812	5.942	97.4959	10.741	2.878	3.439	2.027	8.116	5.453	1.227	2.627	0.3884	0.2846	0.673	136.472	112.031	2.598	62.238	4.03	50.3048	34.1131	119.493	74.3773	190.553
2191931	FBUL	Brachycephalic	European Mastiff	Utility	ME	Inflammatory	N	0	Intact	3.25	Young Adult	11.3	5.723	8.807	5.303	74.673	8.406	2.42	3.433	2.409	8.841	4.444	1.146	4.864	0.2828	0.3171	0.5999	89.1832	117.037	3.227	47.653	4.797	60.2135	45.4271	141.86	92.6612	199.886
2191966	BEAG	Mesocephalic	Scent Hound	Hound	MN	Inflammatory	N	0	Intact	8.33	Mature	14	7.762	9.236	5.433	86.4977	8.3605	2.577	1.986	2.291	6.144	6.246	1.163	4.321	0.9505	2.5263	3.4768	37.6242	117.719	2.03	59.408	4.974	58.8242	42.1682	77.0664	69.9948	189.649
2197377	FBUL	Brachycephalic	European Mastiff	Utility	ME	Inflammatory	N	0	Intact	3.75	Young Adult	11.85	6.199	8.46	5.626	87.2167	8.5453	2.414	2.399	2.773	7.294	5.681	0.855	5.046	1.8016	2.3232	4.1248	77.5482	118.03	2.141	40.502	4.296	66.5012	49.289	99.3786	90.7566	213.522
2199330	GREY	Dolichocephalic	UK Rural	Hound	ME	Vascular	N	0	Intact	9.33	Mature	38.2	9.597	10.587	5.735	108.419	9.9235	2.849	2.522	2.001	9.149	6.204	0.996	4.199	0.6779	1.0097	1.6876	67.1388	124.831	2.402	56.043	4.346	54.1702	34.891	88.5223	59.7583	214.99
2199890	MSNZ	Mesocephalic	Schnauzer	Utility	MN	Idiopathic	P	0	Intact	1	Immature	9.4	6.401	8.428	5.052	66.4788	6.0422	2.176	2.536	1.764	8.205	4.021	1.189	2.922	0.1859	0.173	0.3589	107.457	109.473	2.301	34.241	5.012	59.943	34.9169	116.544	78.9252	215.692
2200688	BOX	Brachycephalic	European Mastiff	Working	FE	Inflammatory	N	0	Intact	0.92	Immature	19.8	7.84	10.252	4.655	98.9788	9.2612	2.834	1.812	2.22	8.134	12.85	0.998	3.453	3.9441	4.478	8.4221	88.0773	130.58	1.446	41.58	2.251	45.4058	47.6907	63.9379	59.375	193.235
2208983	BORT	Mesocephalic	Terrier	Terrier	MN	Metabolic	N	0	Intact	4.92	Middle-aged	10.2	6.14	8.675	4.705	59.7657	5.8665	2.188	2.851	2.04	4.646	5.847	1.035	2.768	1.9183	1.6785	3.5968	114.287	125.846	1.33	56.633	7.558	54.2363	43.3581	130.302	76.6287	211.115
2211552	PUG	Brachycephalic	Toy Spitz	Toy	ME	Inflammatory	N	0	Intact	4.75	Middle-aged	10	5.611	7.692	5.655	86.2963	8.0618	2.266	2.182	3.02	6.618	7.135	2.165	6.454	3.8553	3.3228	7.1781	116.026	72.621	2.023	35.955	3.122	73.5179	53.4041	96.293	100.784	199.018
2216557	GOLD	Mesocephalic	Retriever	Gundog	FN	Normal	N	0	Intact	6.83	Middle-aged	31.3	8.434	12.405	5.982	109.626	10.2	2.771	1.66	2.297	8.639	5.469	0.912	1.399	0.6522	1.2677	1.9199	51.4475	114.959	2.97	74.416	3.918	48.2225	38.3985	59.9062	70.9272	208.539
2218552	WHIP	Dolichocephalic	UK Rural	Hound	FN	Normal	N	0	Intact	4.25	Middle-aged	15.1	8.139	9.809	5.325	91.6937	10.2185	2.73	2.924	2.019	8.097	4.859	0.864	3.964	0.4334	0.531	0.9644	81.6196	116.687	2.631	58.937	4.993	54.2869	37.9155	107.106	65.4257	220.694
2222479	JACK	Mesocephalic	Terrier	Terrier	ME	Vascular	G	0	Intact	12.33	Geriatric	8.45	6.697	8.957	5.26	73.8539	7.0649	2.146	2.102	2.294	6.83	4.533	2.217	4.242	1.4077	1.4585	2.8662	96.517	127.694	1.158	40.988	5.089	58.725	43.6122	97.9497	78.5426	215.821
2223305	WEIM	Dolichocephalic	Pointer Setter	Gundog	FN	Tumour	N	0	Intact	10.83	Geriatric	35.85	9.101	11.331	5.708	90.6339	11.7526	2.851	5.265	2.138	5.716	4.749	1.259	3.736	2.1338	0.992	3.1258	215.101	123.662	1.509	68.582	3.857	50.3751	37.4562	184.672	62.7184	195.825
2225055	FBUL	Brachycephalic	European Mastiff	Utility	MN	Normal	N	0	Intact	4	Middle-aged	15.7	6.435	9.2	5.305	85.3175	6.2758	2.391	3.233	2.387	9.493	5.62	1.046	3.744	0.7806	0.5147	1.2953	151.661	108.709	2.465	45.768	3.447	57.663	44.9953	135.215	82.4398	186.236
2227337	WEIM	Dolichocephalic	Pointer Setter	Gundog	FN	Tumour	N	0	Intact	11.18	Geriatric	36.9	8.951	10.883	5.736	98.9571	10.593	2.82	2.521	2.108	7.384	4.815	1.05	3.491	0.6924	0.4294	1.1218	161.248	124.799	2.068	62.242	4.425	52.7061	36.7503	89.3972	64.0822	207.415
2229339	GSD	Dolichocephalic	New World	Pastoral	MN	Idiopathic	G	0	Intact	2.83	Young Adult	40	8.379	10.845	5.583	82.0933	10.6304	2.393	1.782	1.937	8.824	6.276	0.726	2.784	0.8281	0.6057	1.4338	136.718	131.26	2.62	65.951	2.577	51.4799	34.6946	74.4672	66.6309	215.892
2231229	BORT	Mesocephalic	Terrier	Terrier	FN	Tumour	N	0	Intact	9.75	Mature	8.7	6.411	7.711	5.282	78.8875	9.2144	2.416	3.694	2.381	6.534	5.566	0.549	3.968	2.0022	2.3147	4.3169	86.4993	109.287	3.118	48.268	5.682	68.4995	45.0776	152.897	82.3896	205.216
2232090	BORT	Mesocephalic	Terrier	Terrier	FN	Idiopathic	PD	0	Intact	5.33	Middle-aged	9.85	6.46	7.663	5.083	73.0875	6.2137	2.464	2.898	2.05	8.344	3.999	1.057	2.693	0.1314	0.128	0.2594	102.656	109.091	3.475	31.959	4.243	66.3317	40.3305	117.614	78.6842	201.969
2232223	ITGY	Dolichocephalic	UK Rural	Toy	FN	Normal	N	0	Intact	8	Mature	7.9	6.464	7.49	4.726	65.3545	7.9316	2.121	3.438	2.045	7.97	5.138	1.237	4.482	0.6987	0.7708	1.4695	90.6461	115.053	2.505	50.312	6.085	63.0975	43.2713	162.093	73.1126	219.869
2233602	FBUL	Brachycephalic	European Mastiff	Utility	ME	Anomalous	N	0	Intact	2.75	Young Adult	10.65	5.59	8.826	5.591	75.8015	12.7737	2.33	2.859	2.649	6.609	5.082	0.976	2.989	3.0657	2.6417	5.7074	116.05	123.074	1.776	35.533	3.179	63.3469	47.3797	122.704	100.018	189.445
2235100	LAB	Mesocephalic	Retriever	Gundog	FN	Tumour	N	0	Intact	10.5	Geriatric	23	8.446	11.145	5.83	89.7465	8.4707	2.469	2.489	2.344	5.212	6.283	0.793	0.953	3.0662	1.808	4.8742	169.591	99.967	1.277	7.742	3.123	52.3105	40.2058	100.81	69.0268	213.592
2236675	CKCS	Brachycephalic	Spaniel	Toy	FN	Anomalous	N	2.354	Minor	4.66	Middle-aged	9	6.464	7.298	5.299	87.7329	8.4407	2.366	4.037	2.884	6.52	9.095	2.489	5.858	2.8048	6.1065	8.9113	45.9314	124.538	1.215	36.635	3.249	72.6089	54.4254	170.626	81.9771	180.04
2236871	FCR	Mesocephalic	Retriever	Gundog	FE	Degenerative	N	0	Intact	8.08	Mature	35.5	8.859	11.988	5.564	98.758	9.0255	2.831	3.316	1.968	7.609	3.845	1.277	3.096	0.1519	0.1521	0.304	99.8685	122.353	2.764	74.652	4.898	46.4131	35.3702	117.132	62.8062	187.95
2237347	ECKR	Mesocephalic	Spaniel	Gundog	FN	Anomalous	P	0	Intact	3.67	Young Adult	12.2	7.672	9.863	5.38	70.0918	6.9027	2.437	2.685	2.141	8.033	3.414	1.127	2.845	0.1967	0.1729	0.3696	113.765	123.621	2.868	41.968	6.748	54.5473	39.7955	110.176	70.1251	210.595
2237634	WEIM	Dolichocephalic	Pointer Setter	Gundog	MN	Normal	N	0	Intact	7.25	Middle-aged	33.1	8.753	10.975	5.829	107.434	13.3352	3.099	2.683	2.467	6.969	4.52	1.401	2.377	0.5527	0.3377	0.8904	163.666	104.18	1.981	67.607	4.981	53.1116	42.3229	86.5763	66.5943	217.027
2238376	SSNZ	Mesocephalic	Schnauzer	Utility	FN	Idiopathic	G	0	Intact	5	Middle-aged	9.5	6.464	8.115	5.007	71.6703	6.7458	2.183	2.841	1.859	8.843	4.684	1.479	2.301	0.1052	0.1396	0.2448	75.3582	126.945	3.027	22.506	7.092	61.7006	37.128	130.142	77.4598	206.354
2238390	ECKR	Mesocephalic	Spaniel	Gundog	FE	Normal	N	0	Intact	0.33	Immature	8.9	6.905	8.292	5.185	67.428	7.6356	2.371	1.749	1.941	8.893	3.925	0.528	2.849	0.1766	0.2174	0.394	81.2328	99.515	2.015	47.773	5.841	62.5301	37.4349	73.7663	75.0905	212.356
2239447	CHIH	Brachycephalic	American Toy	Toy	FE	Inflammatory	P	0	Intact	6.5	Middle-aged	4.78	5.321	6.134	4.658	56.1085	5.3997	1.882	4.694	2.021	6.629	2.872	0.934	2.304	0.4638	0.1197	0.5835	387.469	111.556	1.42	10.05	2.812	75.9374	43.3877	249.416	87.5399	196.311
2239461	CKCS	Brachycephalic	Spaniel	Toy	FN	Anomalous	N	0	Intact	3.5	Young Adult	9.1	5.727	6.872	4.951	68.3938	7.9888	2.437	4.701	2.153	8.082	3.913	1.025	2.449	0.8491	0.8502	1.6993	99.8706	104.942	2.49	20.73	3.407	72.046	43.4862	192.901	86.4501	197.93
2240630	BOX	Brachycephalic	European Mastiff	Working	FE	Inflammatory	N	0	Intact	0.67	Immature	25.7	7.854	10.916	4.775	100.796	9.686	2.761	1.684	1.922	8.91	4.991	1.031	3.75	0.6009	0.7251	1.326	82.8713	106.211	3.176	53.343	4.727	43.7431	40.2513	60.9924	60.797	202.05
2240826	SCWT	Mesocephalic	Terrier	Terrier	ME	Tumour	N	9.903	Severe	9.42	Mature	19.9	7.754	9.61	5.128	75.6296	8.1435	2.507	3.714	2.383	5.123	10.45	0.991	1.353	3.3078	3.4809	6.7887	95.0271	144.981	0.545	55.451	3.966	53.3611	46.4704	148.145	66.1336	226.815
2241008	BORT	Mesocephalic	Terrier	Terrier	MN	Tumour	N	0	Intact	7.83	Middle-aged	11.3	7.433	9.187	5.743	91.5097	7.9992	2.535	3.164	2.262	8.188	6.266	1.159	3.316	0.3749	0.5546	0.9295	67.5983	113.381	3.295	44.248	5.906	62.5122	39.3871	124.813	77.2636	204.89
2241057	CROS	Mesocephalic	Crossbreed	Crossbreed	FE	Inflammatory	N	0	Intact	1.58	Immature	6.7	6.085	7.482	4.891	59.4591	6.5073	2.309	3.144	1.835	7.643	4.435	1.221	2.489	0.2816	0.3805	0.6621	74.0079	128.654	2.436	29.774	3.984	65.3702	37.5179	136.163	80.378	216.957
2241169	WEIM	Dolichocephalic	Pointer Setter	Gundog	MN	Idiopathic	G	0	Intact	11.18	Geriatric	42	8.798	11.987	6.013	99.2629	11.6266	3.023	2.626	1.996	9.914	4.552	0.732	4.098	0.2555	0.2882	0.5437	88.6537	114.477	2.139	76.083	3.214	50.1627	33.1947	86.8674	68.3451	208.548
2241771	CKCS	Brachycephalic	Spaniel	Toy	FN	Anomalous	DA	0.823	Minor	7.5	Middle-aged	6.75	6.48	7.449	4.601	75.326	7.008	2.321	7.447	2.113	8.005	6.739	0.987	5.209	2.4523	2.2789	4.7312	107.609	98.637	0.954	24.053	6.083	61.7667	45.9248	320.853	71.0031	199.144
2242212	LAB	Mesocephalic	Retriever	Gundog	MN	Inflammatory	N	0	Intact	4.67	Middle-aged	26.15	8.845	12.442	5.918	103.184	10.254	2.781	1.859	2.358	8.093	5.638	0.863	2.945	2.1957	0.8942	3.0899	245.549	97.331	2.772	51.028	3.857	47.5647	39.8445	66.8465	66.9079	202.297
2242982	BOX	Brachycephalic	European Mastiff	Working	ME	Tumour	G	7.336	Severe	12.6	Geriatric	33.7	7.455	11.181	4.69	90.1827	9.0846	2.815	4.031	2.047	9.125	8.604	0.934	1.577	2.0407	1.5191	3.5598	134.336	124.506	1.29	41.074	4.817	41.9462	43.6461	143.197	62.9108	203.12
2244641	DANE	Dolichocephalic	European Mastiff	Working	FE	Anomalous	N	0	Intact	1.08	Immature	56	9.881	14.017	6.117	102.579	12.6407	2.77	3.629	2.542	7.019	4.712	1.469	6.733	2.7985	0.6086	3.4071	459.826	128.66	3.032	46.928	7.81	43.6399	41.5563	131.011	61.9067	203.93
2244886	JACK	Mesocephalic	Terrier	Terrier	MN	Inflammatory	N	0	Intact	6.83	Middle-aged	8.4	6.513	8.647	5.065	65.9781	8.0788	2.455	2.228	2.136	7.108	5.097	0.935	2.332	0.1772	0.5267	0.7039	33.6434	118.391	2.946	42.268	4.116	58.5752	42.1718	90.7536	77.7675	196.695
2244928	ECKR X MPOO	Mesocephalic	Crossbreed	Crossbreed	FN	Idiopathic	G	0	Intact	1.67	Immature	10.2	7.311	8.965	4.831	60.7598	6.1728	2.221	2.673	1.881	9.283	3.683	1.005	2.339	0.1168	0.2889	0.4057	40.4292	119.573	3.158	40.851	5.93	53.8873	38.936	120.351	66.0785	209.546
2245145	CKCS	Brachycephalic	Spaniel	Toy	FN	Anomalous	DA	0	Intact	8.25	Mature	14.6	6.387	7.475	5.052	75.6499	8.497	2.348	3.437	2.035	6.604	6.005	1.089	1.562	1.1618	1.2964	2.4582	89.6174	104.983	2.13	50.39	2.217	67.5853	40.2811	146.38	79.0982	209.54
2245768	GSD	Dolichocephalic	New World	Pastoral	FN	Inflammatory	N	0	Intact	7.42	Middle-aged	23.4	8.857	11.538	5.311	88.5439	9.1164	2.63	2.311	2.161	7.948	5.096	0.746	2.571	1.3135	1.0756	2.3891	122.118	124.742	2.766	39.056	4.338	46.0305	40.6891	87.8707	59.9639	209.022
2245880	LAB	Mesocephalic	Retriever	Gundog	FN	Idiopathic	G	0	Intact	2.92	Young Adult	23.1	7.985	10.826	5.583	88.8377	9.1165	2.507	1.614	1.859	8.23	4.871	1.405	2.375	0.1763	0.2048	0.3811	86.084	113.47	2.295	43.725	4.405	51.5703	33.2975	64.3797	69.9186	211.511
2245887	NSDT	Mesocephalic	Retriever	Gundog	FN	Idiopathic	G	0	Intact	0.66	Immature	14.5	7.446	9.255	5.11	80.8216	7.7021	2.494	3.049	1.813	8.973	3.827	1.725	3.167	0.1948	0.1189	0.3137	163.835	120.58	2.153	35.428	4.931	55.2134	35.4795	122.253	68.6275	204.72
2246174	CHIH	Brachycephalic	American Toy	Toy	FN	Inflammatory	N	0	Intact	4.25	Middle-aged	4.62	5.085	5.765	4.603	48.1286	5.3225	2.096	2.558	2.279	7.088	4.243	1.18	2.313	1.0367	1.1001	2.1368	94.2369	106.022	1.734	34.738	4.579	79.8439	49.5112	122.042	90.5211	207.802
2246251	SPOO	Dolichocephalic	Poodle	Utility	FE	Vascular	N	0	Intact	4.92	Middle-aged	15	8.277	10.222	5.299	89.313	8.6665	2.334	3.92	2.034	8.377	4.331	0.958	1.956	0.1324	0.3204	0.4528	41.3233	138.768	2.248	54.082	4.054	51.8392	38.3846	167.952	64.0208	222.993
2246328	SHIH	Brachycephalic	Asian Toy	Utility	ME	Degenerative	N	0	Intact	4.33	Middle-aged	7.8	5.403	7.268	4.966	56.5455	5.3659	2.08	1.941	2.105	5.195	3.96	1.628	3.775	1.2202	1.1698	2.39	104.308	76.16	1.417	38.801	3.825	68.3269	42.3882	93.3173	91.9119	207.1
2247056	LAB	Mesocephalic	Retriever	Gundog	MN	Metabolic	N	0	Intact	7.58	Middle-aged	36.1	8.58	11.386	5.855	101.224	11.2179	2.619	1.779	2.201	9.769	4.476	0.873	3.781	0.6055	0.3914	0.9969	154.701	112.077	3.412	57.224	5.028	51.4228	37.5918	67.9267	68.2401	205.156
2248386	CKCS	Brachycephalic	Spaniel	Toy	MN	Anomalous	N	0	Intact	13.75	Geriatric	10.1	6.353	7.683	5.29	77.2618	8.318	2.412	4.337	2.314	6.669	4.643	2.017	4.135	1.8254	1.7663	3.5917	103.346	113.724	2.061	44.849	5.219	68.8533	43.7429	179.809	83.2677	188.397
2248421	SHAR	Brachycephalic	Asian Spitz	Utility	FN	Tumour	N	0	Intact	4.5	Middle-aged	16	7.267	9.257	4.761	68.4468	8.0839	2.308	2.777	1.524	8.108	3.955	1.168	2.092	0.1723	0.1705	0.3428	101.056	116.685	1.865	49.926	4.661	51.4313	32.0101	120.321	65.5153	212.694
2248519	ESSP	Mesocephalic	Spaniel	Gundog	FN	Normal	N	0	Intact	2.83	Young Adult	20.5	8.113	10.596	5.14	93.6116	9.7433	2.707	1.694	1.878	8.812	4.966	1.259	2.761	0.3729	0.4457	0.8186	83.6661	105.23	2.722	26.932	6.108	48.5089	36.537	62.5785	63.3551	214.085
2249765	DACH	Dolichocephalic	Scent Hound	Hound	MN	Degenerative	N	0.863	Minor	17.42	Geriatric	6.95	6.393	7.534	5.004	59.3172	5.8655	2.136	0.825	2.622	5.134	5.963	3.138	4.482	3.3669	3.4496	6.8165	97.6026	93.659	0.545	50.472	4.077	66.4189	52.3981	38.6236	78.2731	199.608
2250171	BULD	Brachycephalic	European Mastiff	Utility	ME	Tumour	G	0	Intact	3.33	Young Adult	25	7.218	9.771	5.739	109.934	10.4133	2.578	4.016	2.676	6.693	7.891	1.217	3.147	5.4265	2.837	8.2635	191.276	131.266	1.768	29.663	5.405	58.735	46.6283	155.78	79.5096	218.049
2251970	BORT	Mesocephalic	Terrier	Terrier	MN	Tumour	G	0	Intact	7.18	Middle-aged	11.65	6.982	8.869	5.1	68.5615	7.635	2.426	2.897	1.744	8.612	4.185	0.761	2.977	2.2427	2.2491	4.4918	99.7154	117.185	3.107	39.574	3.557	57.5037	34.1961	119.415	73.045	193.961
2252887	BORD	Mesocephalic	UK Rural	Pastoral	MN	Tumour	G	0	Intact	9.18	Mature	19.8	8.262	9.332	5.442	93.2094	9.6985	2.704	3.392	2.401	7.032	7.003	0.942	4.133	2.8697	2.082	4.9517	137.834	118.722	1.29	38.963	5.173	58.3155	44.1198	125.444	65.8678	191.387
2252957	LAB	Mesocephalic	Retriever	Gundog	ME	Anomalous	N	0	Intact	9.92	Mature	43.3	8.533	11.6	5.646	84.8524	8.7329	2.69	2.993	2.027	6.826	5.076	1.427	1.749	1.0913	1.0644	2.1557	102.527	129.129	2.88	44.057	5.266	48.6724	35.9015	111.264	66.1666	195.862
2253139	JACK X	Mesocephalic	Terrier	Terrier	MN	Tumour	N	0	Intact	12	Geriatric	10.65	6.972	8.736	5.206	75.3605	6.8426	2.238	3.337	2.241	7.981	5.14	0.846	2.76	0.6729	0.7083	1.3812	95.0021	117.516	1.979	38.766	3.815	59.5925	43.0465	149.106	74.6701	195.279
2255050	OES	Mesocephalic	UK Rural	Pastoral	FE	Vascular	G	0	Intact	6.92	Middle-aged	33	8.193	10.919	5.432	83.2877	8.129	2.46	1.774	1.884	9.978	3.202	1.157	2.821	0.227	0.187	0.414	121.39	132.71	2.392	16.907	4.521	49.7481	34.6834	72.1138	66.3005	220.091
2257087	LAB	Mesocephalic	Retriever	Gundog	FN	Normal	N	0	Intact	12	Geriatric	30.3	8.347	11.411	5.486	93.3292	10.2305	2.417	2.226	1.912	7.889	4.793	1.579	2.242	0.4128	0.3654	0.7782	112.972	138.853	4.043	49.214	3.879	48.0764	34.8524	92.0976	65.7242	205.957
2257213	FCR	Mesocephalic	Retriever	Gundog	FN	Degenerative	G	0	Intact	9	Mature	35.95	8.482	11.402	5.423	87.3332	8.3177	2.753	3.939	1.999	4.234	4.25	1.158	3.214	0.6387	0.7774	1.4161	82.1585	102.418	2.282	60.776	4.412	47.5618	36.8615	143.08	63.9354	211.123
2257626	WEIM	Dolichocephalic	Pointer Setter	Gundog	MN	Normal	N	0	Intact	10.67	Geriatric	36	9.144	11.891	5.532	108.122	11.311	2.932	3.801	2.183	7.054	5.727	1.499	2.983	3.1866	1.5052	4.6918	211.706	105.959	3.151	58.634	4.903	46.5226	39.4613	129.638	60.4987	197.078
2258067	ESSP	Mesocephalic	Spaniel	Gundog	ME	Normal	N	0	Intact	1.5	Immature	16.5	7.893	9.703	5.655	89.0628	9.2748	2.383	3.839	1.961	9.353	4.052	1.17	2.741	0.2375	0.3074	0.5449	77.2609	112.372	2.123	31.506	4.858	58.2809	34.6773	161.099	71.6458	200.807
2258291	STAF	Brachycephalic	European Mastiff	Terrier	FE	Inflammatory	N	0	Intact	5.83	Middle-aged	22.1	6.933	9.8	5.453	82.0225	9.3456	2.502	1.46	2.005	7.26	4.952	0.973	2.682	0.5163	0.2321	0.7484	222.447	107.503	3.083	56.799	4.624	55.6429	36.7688	58.3533	78.6528	204.914
2258452	WHWT	Mesocephalic	Terrier	Terrier	ME	Normal	N	0	Intact	11.83	Geriatric	8.7	6.332	8.446	4.891	62.2905	6.7844	2.204	2.819	1.819	7.26	4.249	1.144	2.59	0.4639	0.3892	0.8531	119.193	130.733	2.045	29.778	5.847	57.9091	37.1908	127.904	77.2426	224.46
2258466	DALM	Mesocephalic	Pointer Setter	Utility	FN	Normal	N	0	Intact	9.18	Mature	29.1	8.062	11.32	5.694	93.1958	8.6299	2.479	3.3	2.029	8.267	4.874	0.833	2.726	0.2882	0.3922	0.6804	73.4829	120.463	2.796	32.64	2.825	50.3004	35.634	133.118	70.6276	207.762
2258690	WHWT	Mesocephalic	Terrier	Terrier	ME	Metabolic	N	7.767	Severe	8.75	Mature	7.4	6.469	8.304	5.275	71.3382	7.0869	2.278	2.498	2.628	7.142	8.593	1.402	2.367	1.9708	2.4922	4.463	79.0787	104.329	1.171	41.824	4.949	63.5236	49.8199	109.658	81.5427	217.21
2259047	BEAG	Mesocephalic	Scent Hound	Hound	MN	Inflammatory	N	0	Intact	8.92	Mature	17.8	7.394	9.714	5.346	75.3223	9.4222	2.337	3.103	2.28	5.76	5.826	1.578	2.194	2.4203	1.051	3.4713	230.285	104.808	1.897	36.995	4.801	55.034	42.6487	132.777	72.3019	208.767
2259628	JACK	Mesocephalic	Terrier	Terrier	FE	Inflammatory	N	0.955	Minor	5.5	Middle-aged	6.05	6.649	7.772	4.949	66.5008	8.669	2.747	4.466	2.153	6.21	5.495	1.054	4.91	1.369	1.6397	3.0087	83.4909	122.074	1.258	27.376	3.379	63.6773	43.5037	162.577	74.4322	181.516
2260832	CKCS	Brachycephalic	Spaniel	Toy	MN	Anomalous	N	0	Intact	8	Mature	13.1	6.6368	8.593	5.06	77.3408	7.8456	2.307	4.34	2.083	8.148	6.349	4.006	2.139	1.5396	1.4146	2.9542	108.836	134.545	2.035	46.549	3.545	58.8851	41.166	188.123	76.2416	201.11
2261000	ECKR	Mesocephalic	Spaniel	Gundog	MN	Idiopathic	N	0	Intact	6.08	Middle-aged	13.6	7.1	9.382	5.179	69.4727	8.344	2.344	2.356	1.788	10.07	4.786	1.152	2.387	0.2664	0.1511	0.4175	176.307	109.176	2.586	37.926	5.623	55.2014	34.524	100.512	72.9437	212.154
2261077	CKCS	Brachycephalic	Spaniel	Toy	MN	Anomalous	N	0	Intact	1.25	Immature	5.9	6.436	7.26	5.438	73.9499	4.9049	2.545	3.702	1.899	7.525	4.425	1.413	4.236	1.4878	0.272	1.7598	546.985	114.907	1.516	27.143	2.16	74.9036	34.9209	145.462	84.4935	163.316
2261392	ESSP	Mesocephalic	Spaniel	Gundog	MN	Idiopathic	N	0	Intact	6.33	Middle-aged	24.95	8.244	10.771	5.976	103.505	9.0894	2.933	2.891	2.059	10.42	6.387	0.789	4.206	0.6809	0.5466	1.2275	124.57	108.109	3.383	59.027	4.232	55.4823	34.4545	98.568	72.4891	195.423
2262036	HUSK	Dolichocephalic	Asian Spitz	Working	FN	Idiopathic	G	0.841	Minor	3.83	Young Adult	19.3	7.5	10.06	5.453	84.5417	7.2259	2.527	1.861	2.238	8.424	5.761	0.753	2.831	1.668	1.6838	3.3518	99.0616	125.357	0.707	42.194	3.754	54.2048	41.0416	73.6446	72.7067	190.353
2262064	LAB	Mesocephalic	Retriever	Gundog	FE	Idiopathic	G	0	Intact	0.67	Immature	22.25	8.372	11.193	5.468	94.9023	7.4946	2.483	2	2.274	8.363	4.085	2.041	3.919	1.4662	0.8895	2.3557	164.834	87.331	1.516	37.776	2.413	48.852	41.5874	80.5477	65.3129	202.902
2262162	WHIP X	Dolichocephalic	UK Rural	Hound	MN	Idiopathic	G	0	Intact	5.5	Middle-aged	16.65	7.83	9.312	5.48	97.8017	9.8116	2.777	1.678	2.097	9.836	6.557	0.37	3.799	0.4255	0.4103	0.8358	103.705	102.051	2.954	23.721	3.042	58.8488	38.2664	60.4249	69.9872	216.355
2262778	WHWT	Mesocephalic	Terrier	Terrier	MN	Tumour	N	0	Intact	6.18	Middle-aged	11.4	6.818	9.393	5.147	76.8566	5.9361	2.221	0.901	1.872	9.454	4.52	0.923	2.828	0.3404	0.3445	0.6849	98.8099	116.734	3.311	14.526	2.678	54.7961	36.3707	40.5673	75.4913	204.231
2263744	CROS	Brachycephalic	Crossbreed	Crossbreed	ME	Metabolic	N	0	Intact	3.5	Young Adult	12.15	5.634	7.965	5.058	65.1129	6.337	2.138	2.511	1.905	7.774	3.919	1.121	2.105	0.3243	0.3476	0.6719	93.2969	132.137	3.438	45.754	1.008	63.5028	37.6631	117.446	89.7764	179.415
2263814	BORD	Mesocephalic	UK Rural	Pastoral	FN	Tumour	N	0	Intact	8.42	Mature	22.25	7.734	10.608	5.758	91.6153	6.9469	2.571	1.647	2.031	7.428	5.355	1.156	3.371	1.069	0.7473	1.8163	143.048	103.379	2.853	39.973	3.889	54.2798	35.2727	64.0607	74.4505	194.197
2264199	CROS	Mesocephalic	Crossbreed	Crossbreed	MN	Tumour	N	0	Intact	8.08	Mature	9.45	6.352	7.943	5.108	62.7943	8.0209	2.195	4.044	2.142	8.291	6.19	0	2.762	1.0379	0.7363	1.7742	140.962	124.424	2.41	6.829	4.707	64.3082	41.9342	184.237	80.4156	209.895
2264570	BOX	Brachycephalic	European Mastiff	Working	ME	Tumour	G	5.898	Moderate	6.42	Middle-aged	37.65	8.111	11.485	4.831	102.106	8.5401	2.817	2.671	2.224	10.28	12.16	0	3.631	1.8723	1.8744	3.7467	99.888	121.148	1.884	15.243	0.844	42.0636	46.036	94.8172	59.5611	200.371
2264815	LAB	Mesocephalic	Retriever	Gundog	MN	Tumour	N	0	Intact	7.25	Middle-aged	33	8.36	11.554	5.884	95.313	9.156	2.667	1.684	2.177	6.358	5.645	0.435	2.701	0.4845	0.5259	1.0104	92.1278	100.551	3.769	40.385	0.762	50.9261	36.9986	63.1421	70.3828	198.941
2265179	LAB	Mesocephalic	Retriever	Gundog	FN	Inflammatory	G	0	Intact	5.42	Middle-aged	30	8.276	11.706	5.597	89.512	8.1063	2.644	1.954	2.021	9.743	4.414	0.897	3.804	0.185	0.4615	0.6465	40.0867	106.314	2.946	47.942	1.412	47.8131	36.1086	73.9032	67.6293	200.48
2265480	BORD	Mesocephalic	UK Rural	Pastoral	FN	Tumour	N	0	Intact	8.75	Mature	21.6	7.811	10.02	5.57	94.7649	8.2539	2.414	2.004	2.42	8.935	4.044	0.896	2.496	0.4704	0.4159	0.8863	113.104	111.501	2.593	29.408	2.799	55.5888	43.447	83.0157	71.3097	204.835
2265823	CROS	Mesocephalic	Crossbreed	Crossbreed	MN	Idiopathic	G	0	Intact	8.18	Mature	18.45	8.349	10.747	5.533	93.6976	7.7125	2.741	2.17	1.86	10.02	4.25	1.096	3.487	0.0182	0.0158	0.034	115.19	115.166	2.919	41.722	3.779	51.4841	33.6165	79.1682	66.2714	203.798
2266096	CROS	Mesocephalic	Terrier	Terrier	FE	Metabolic	G	0	Intact	10.75	Geriatric	12.2	6.941	8.38	4.843	68.1154	6.1773	2.277	1.319	1.88	10.9	5.128	1.043	2.52	0.2745	0.1889	0.4634	145.315	107.293	2.634	25.687	2.119	57.7924	38.8189	57.9271	69.7738	211.231
2266768	GSD	Dolichocephalic	New World	Pastoral	FE	Idiopathic	P	0	Intact	0.25	Immature	12.1	7.506	9.088	5.263	78.6921	5.8332	2.296	2.246	1.955	9.091	5.581	0.864	4.071	0.5424	0.2805	0.8229	193.369	123.871	1.092	47.536	2.369	57.9115	37.1461	97.8223	70.1172	212.433
2267062	LAB	Mesocephalic	Retriever	Gundog	ME	Tumour	N	0	Intact	8.58	Mature	34.4	9.108	12.15	6.138	114.571	8.8036	2.998	2.158	2.924	6.056	6.383	0	0	7.4747	6.7998	14.2745	109.925	81.949	4.263	20.46	2.065	50.5185	47.6377	71.9813	67.3913	196.478
2267902	ISET	Mesocephalic	Pointer Setter	Gundog	ME	Inflammatory	N	0	Intact	6.08	Middle-aged	36.7	8.717	11.206	5.932	101.819	9.5138	2.803	2.064	1.935	9.224	3.253	1.166	2.104	0.2624	0.1821	0.4445	144.097	117.94	1.849	68.857	2.373	52.9359	32.6197	73.6354	68.0509	213.484
2268469	ECKR	Mesocephalic	Spaniel	Gundog	FN	Normal	N	0	Intact	5.5	Middle-aged	19.05	7.093	9.681	5.237	71.7274	6.5188	2.499	2.403	2.147	8.343	3.458	0.921	4.128	0.164	0.165	0.329	99.3939	126.12	2.118	48.962	5.913	54.0957	40.9968	96.1585	73.8334	206.753
2268658	BASS	Dolichocephalic	Scent Hound	Hound	MN	Anomalous	N	0	Intact	8.42	Mature	30.2	8.268	11.399	5.94	100.65	9.0574	2.718	1.826	2.262	8.502	4.631	4.118	1.114	0.2652	0.3161	0.5813	83.8975	128.092	2.598	57.04	2.683	52.1098	38.0808	67.1818	71.8433	216.14
2269827	PUG	Brachycephalic	Toy Spitz	Toy	MN	Inflammatory	G	0	Intact	3.92	Young Adult	9.12	5.804	7.8	5.577	79.5009	7.6924	2.219	1.865	2.842	8.505	4.276	1.258	6.101	0.6198	0.5995	1.2193	103.386	113.446	3.466	53.689	2.525	71.5	50.9593	84.0469	96.0889	190.856
2270674	CCRT	Mesocephalic	Retriever	Gundog	MN	Vascular	N	0	Intact	13.92	Geriatric	36	9.154	13.051	6.212	112.563	9.6446	2.869	2.328	2.186	7.799	5.973	1.584	5.004	2.1771	0.8421	3.0192	258.532	101.166	1.711	53.617	3.323	47.5979	35.19	81.1433	67.861	198.89
2270744	BOX	Brachycephalic	European Mastiff	Working	FN	Degenerative	P	0	Intact	10.18	Geriatric	21.8	7.411	10.173	4.687	86.0894	7.5245	2.577	2.889	1.948	9.448	6.002	0.98	2.495	0.8127	0.4438	1.2565	183.123	111.553	1.482	33.169	2.937	46.0729	41.5618	112.107	63.2438	198.068
2271731	LAB	Mesocephalic	Retriever	Gundog	FN	Idiopathic	PD	0	Intact	8.08	Mature	33	8.048	11.451	5.558	90.1373	8.8353	2.856	2.929	1.893	8.911	4.242	0.744	2.387	0.1693	0.1591	0.3284	106.411	108.413	2.84	47.189	4.81	48.5372	34.059	102.556	69.0606	195.803
2273705	BICH	Mesocephalic	Poodle	Toy	FN	Inflammatory	P	0	Intact	0.83	Immature	5.2	5.762	7.074	5.342	63.9472	6.0866	2.135	1.951	2.259	8.564	2.819	1.383	5.161	0.2717	0.3053	0.577	88.9944	106.503	2.236	34.011	2.511	75.516	42.2875	91.3817	92.7109	201.077
2274447	STAF	Brachycephalic	European Mastiff	Terrier	FN	Normal	N	0	Intact	5.25	Middle-aged	18.9	7.282	10.466	5.803	90.7091	10.2798	2.813	2.693	2.442	9.023	5.109	0.543	2.173	0.5448	0.7108	1.2556	76.646	113.65	2.865	42.937	2.627	55.4462	42.0817	95.7341	79.6896	185.787
2274916	CKCS	Brachycephalic	Spaniel	Toy	FE	Anomalous	N	0	Intact	5.33	Middle-aged	10.1	6.169	7.625	5.332	80.7516	8.8107	2.442	3.389	2.714	6.764	4.559	1.182	1.934	2.4881	1.731	4.2191	143.738	104.195	1.483	23.32	6.878	69.9279	50.9002	138.78	86.4322	195.52
2276673	ECKR	Mesocephalic	Spaniel	Gundog	FN	Idiopathic	N	0	Intact	5.92	Middle-aged	11.25	6.671	8.444	5.24	72.7744	6.3403	2.358	2.696	2.053	8.209	3.711	1.12	4.371	0.2977	0.3514	0.6491	84.7183	115.126	2.548	30.746	3.309	62.0559	39.1794	114.334	78.5489	212.493
2276960	JACK	Mesocephalic	Terrier	Terrier	ME	Vascular	N	0	Intact	11.83	Geriatric	8.6	6.525	8.453	4.994	66.0894	7.3057	2.644	2.786	2.18	8.047	5.599	1.818	3.778	0.5982	0.7668	1.365	78.0125	102.603	2.636	43.549	3.267	59.0796	43.6524	105.371	76.5364	203.002
2277093	GREY	Dolichocephalic	UK Rural	Hound	FN	Tumour	N	0	Intact	10.83	Geriatric	27.95	8.625	9.64	5.487	108.115	10.6582	2.619	3.862	2.295	4.622	6.66	1.22	3.231	0.8464	0.5118	1.3582	165.377	111.271	3.447	30.937	3.364	56.9191	41.8261	147.461	63.6174	227.678
2277107	SHIH	Brachycephalic	Asian Toy	Utility	MN	Inflammatory	N	4.37	Moderate	8	Mature	8.5	5.443	7.596	5.133	60.7342	6.8446	2.208	1.778	2.104	6.805	4.551	0.991	2.947	0.2196	0.279	0.4986	78.7097	112.627	2.706	57.763	2.507	67.575	40.9897	80.5254	94.3046	186.151
2277303	MSNZ	Mesocephalic	Schnauzer	Utility	ME	Vascular	N	0	Intact	9.67	Mature	10.7	7.147	9.225	4.82	70.0362	5.9165	2.572	3.62	1.858	7.066	4.16	0.966	2.571	0.3811	0.5114	0.8925	74.5209	113.232	2.603	54.587	3.281	52.2493	38.5477	140.747	67.4409	204.684
2277499	SSHP	Dolichocephalic	UK Rural	Pastoral	FE	Vascular	N	0	Intact	13.25	Geriatric	10	6.624	7.502	4.56	56.9302	5.8904	2.173	1.931	1.863	6.108	4.97	1.029	4.437	0.9699	1.0894	2.0593	89.0307	103.862	2.243	60.706	2.582	60.7838	40.8553	88.8633	68.8406	215.816
2277625	LAB	Mesocephalic	Retriever	Gundog	FE	Normal	N	0	Intact	5.83	Middle-aged	25.8	8.727	10.351	5.877	111.204	12.6575	3.036	3.145	2.324	9.921	9.067	0	2.998	2.3133	2.0219	4.3352	114.412	121.447	1.525	62.309	4.29	56.7771	39.544	103.59	67.3427	200.987
2278262	COLL X	Mesocephalic	UK Rural	Pastoral	FN	Degenerative	N	0	Intact	13.66	Geriatric	19.4	7.626	9.719	5.139	71.601	7.1276	2.379	1.654	1.816	8.653	5.315	0.837	3.581	0.2468	0.1246	0.3714	198.074	108.87	3.043	39.309	3.044	52.8758	35.3376	69.525	67.3879	210.353
2278570	ECKR	Mesocephalic	Spaniel	Gundog	ME	Anomalous	N	0	Intact	4.18	Middle-aged	16.6	7.664	10.592	5.527	80.8247	8.3495	2.629	1.714	1.856	7.548	3.987	1.526	2.881	0.0689	0.0611	0.13	112.766	119.297	3.022	44.725	3.363	52.1809	33.5806	65.1959	72.1164	205.617
2278640	MSNZ	Mesocephalic	Schnauzer	Utility	MN	Idiopathic	G	0	Intact	5.67	Middle-aged	11.2	6.761	9.375	5.235	72.7072	6.9953	2.449	2.363	2.049	8.79	5.816	1.001	3.168	0.1742	0.2403	0.4145	72.4927	105.022	2.975	26.654	5.395	55.84	39.1404	96.4884	77.4294	199.368
2278962	CROS	Dolichocephalic	Crossbreed	Crossbreed	MN	Tumour	N	1.13	Minor	10	Geriatric	25	8.438	10.67	5.621	100.492	9.4572	2.853	2.263	2.37	11.95	6.5	2.291	5.157	1.0563	2.2527	3.309	46.8904	92.213	2.739	13.395	5.681	52.6804	42.1633	79.32	66.6153	208.954
2279823	MALT	Brachycephalic	Poodle	Toy	FE	Anomalous	G	0	Intact	9.67	Mature	3.25	5.245	5.655	4.936	59.0468	5.141	1.936	2.397	2.656	5.888	4.696	1.914	4.429	1.9742	1.0845	3.0587	182.038	128.258	1.277	30.853	3.098	87.2856	53.8088	123.812	94.1087	201.527
2280166	ACKR	Mesocephalic	Spaniel	Gundog	ME	Idiopathic	N	0	Intact	4.5	Middle-aged	12.75	6.819	8.723	5.401	78.894	8.2013	2.548	2.834	2.212	9.608	4.824	1.189	4.566	0.5822	0.2061	0.7883	282.484	106.769	2.701	46.716	2.889	61.9168	40.9554	111.224	79.2052	200.193
2280418	CHIH	Brachycephalic	American Toy	Toy	FE	Inflammatory	N	0	Intact	0.58	Immature	2.95	5.732	6.993	5.109	62.2617	6.233	2.389	2.569	1.963	7.787	2.824	1.251	3.807	0.0843	0.0409	0.1252	206.112	123.671	1.289	50.838	5.737	73.0588	38.4224	107.535	89.1312	213.51
2280803	ROTT	Mesocephalic	Drover	Working	FN	Tumour	G	1.331	Minor	7.58	Middle-aged	53	7.436	11.99	6.089	100.291	9.7395	2.629	2.026	2.045	8.728	7.48	1.669	4.048	0.8417	1.6218	2.4635	51.8991	117.164	1.484	28.246	1.206	50.784	33.5852	77.0635	81.8854	189.724
2281055	BOX	Brachycephalic	European Mastiff	Working	FN	Tumour	P	5.986	Moderate	5.33	Middle-aged	32.85	7.484	10.167	4.893	96.9279	9.3144	2.6	2.394	2.445	8.159	7.873	1.189	3.758	2.8231	3.5737	6.3968	78.9966	93.255	1.812	34.187	3.071	48.1263	49.9693	92.0769	65.3795	202.813
2281055	BOX	Brachycephalic	European Mastiff	Working	FN	Tumour	P	5.632	Moderate	5.92	Middle-aged	30.1	7.435	10	4.89	96.0165	8.9766	2.739	2.934	2.326	7.747	8.201	0.463	3.518	2.636	3.0791	5.7151	85.6094	92.563	1.854	38.997	4.158	48.9	47.5665	107.119	65.77	204.639
2281097	LAB	Mesocephalic	Retriever	Gundog	MN	Tumour	N	0	Intact	8.08	Mature	27	9.246	12.508	5.982	104.767	11.3172	2.783	2.9	2.338	3.348	7.538	1.231	3.125	0.7077	3.5379	4.2456	20.0034	108.411	3.563	7.093	1.769	47.8254	39.0839	104.204	64.6982	197.245
2281146	LAB	Mesocephalic	Retriever	Gundog	MN	Tumour	G	0	Intact	10.5	Geriatric	35.1	8.955	12.463	5.949	108.831	11.8408	2.904	3.453	2.106	9.676	5.67	1.354	2.623	0.6314	0.4585	1.0899	137.71	118.706	2.819	30.873	4.235	47.7333	35.4009	118.905	66.4322	199.968
2281181	LAB	Mesocephalic	Retriever	Gundog	FE	Idiopathic	G	0	Intact	2.83	Young Adult	31.5	8.548	11.928	6.098	115.219	12.2248	2.943	2.992	2.35	8.764	4.529	1.064	2.835	0.2364	0.5473	0.7837	43.1939	113.279	3.477	50.438	2.815	51.1234	38.5372	101.665	71.3383	190.875
2281265	MPOO	Dolichocephalic	Poodle	Utility	MN	Idiopathic	G	0	Intact	3.58	Young Adult	6.3	6.739	8.395	5.178	74.6789	7.0353	2.468	3.478	1.984	8.397	4.31	1.059	3.201	0.4379	0.3574	0.7953	122.524	112.912	1.921	51.061	2.811	61.6796	38.316	140.924	76.8363	212.057
2281356	STAF	Brachycephalic	European Mastiff	Terrier	FE	Anomalous	G	0	Intact	2.42	Young Adult	16.8	6.987	9.919	5.305	81.3595	8.6062	2.613	1.938	2.072	8.852	5.498	1.47	3.569	0.1569	1.0246	1.1815	15.3133	118.794	2.735	53.829	3.829	53.4832	39.0575	74.1676	75.9267	200.605
2281363	BOX	Brachycephalic	European Mastiff	Working	MN	Vascular	N	8.767	Severe	9	Mature	39.7	7.894	12.015	5.187	102.656	10.7832	2.948	5.158	2.558	8.279	10.47	1.68	2.314	6.1152	5.9999	12.1151	101.922	92.897	2.307	7.205	1.416	43.171	49.3156	174.966	65.7081	190.064
2281398	CKCS	Brachycephalic	Spaniel	Toy	MN	Anomalous	N	0	Intact	9.92	Mature	12.4	6.794	7.718	5.226	94.058	8.0388	2.592	3.996	2.243	7.113	5.908	0.984	4.771	1.5132	1.4635	2.9767	103.396	107.521	1.72	24.4	3.123	67.7118	42.92	154.167	76.9208	200.759
2281692	ECKR	Mesocephalic	Spaniel	Gundog	FE	Anomalous	G	0	Intact	0.18	Immature	3.58	6.182	7.385	4.844	60.1807	4.5686	2.093	2.452	1.695	8.225	3.131	1.286	2.9	0.056	0.1405	0.1965	39.8577	94.957	1.199	50.464	4.201	65.5924	34.9917	117.152	78.3565	206.174
2281741	STAFX	Brachycephalic	European Mastiff	Terrier	MN	Inflammatory	N	0	Intact	0.83	Immature	26	8.485	12.413	6.22	121.457	13.7122	2.928	1.891	2.32	9.548	6.092	1.459	5.189	0.4676	0.3712	0.8388	125.97	115.496	1.918	53.609	4.004	50.1088	37.299	64.5833	73.3058	182.711
2282000	JACK	Mesocephalic	Terrier	Terrier	FE	Anomalous	G	0	Intact	0.42	Immature	4.7	6.31	7.116	5.281	67.4406	6.9723	2.258	2.368	2.354	7.63	5.408	0.948	2.873	1.4522	0.2662	1.7184	545.53	114.549	0.518	49.949	3.624	74.213	44.5749	104.872	83.6926	205.742
2282056	AFGH	Dolichocephalic	Mediterranean	Hound	ME	Degenerative	G	0	Intact	13	Geriatric	24.5	9.116	11.706	5.48	102.433	10.496	2.816	1.598	2.158	6.569	5.816	0.912	2.36	1.0042	0.8409	1.8451	119.42	106.777	1.268	57.238	6.248	46.8136	39.3796	56.7472	60.1141	204.566
2282070	LAB	Mesocephalic	Retriever	Gundog	FN	Tumour	N	0.908	Minor	7.92	Middle-aged	31.75	8.246	11.341	6.341	121.406	11.9604	3.031	2.116	2.969	8.225	14.53	1.771	5.19	12.5082	3.8954	16.4036	321.102	64.666	2.347	8.418	2.378	55.9122	46.8223	69.8119	76.8979	192.47
2282287	BOX	Brachycephalic	European Mastiff	Working	ME	Tumour	G	7.392	Severe	8	Mature	30.4	7.633	11.078	4.605	96.287	9.6379	2.761	2.615	2.318	8.834	10.46	0.877	4.028	2.1076	1.6712	3.7788	126.113	108.887	1.691	31.191	1.007	41.5689	50.3366	94.7121	60.3301	202.711
2282504	PUG	Brachycephalic	Toy Spitz	Toy	FN	Anomalous	G	6.827	Severe	9	Mature	8.1	5.879	7.509	5.671	84.1891	7.5185	2.376	1.702	3.442	5.438	8.97	1.131	5.254	5.6078	3.6574	9.2652	153.328	104.613	1.65	21.083	3.297	75.5227	60.6948	71.633	96.462	186.626
2282511	BEAG	Mesocephalic	Scent Hound	Hound	MN	Anomalous	N	0	Intact	7.08	Middle-aged	28	7.882	9.297	5.396	88.218	7.4642	2.241	1.467	2.059	6.816	6.918	0.895	4.412	0.442	1.3988	1.8408	31.5985	108.752	2.025	50.122	3.49	58.0402	38.1579	65.4618	68.4598	202.157
2282917	GREY	Dolichocephalic	UK Rural	Hound	MN	Normal	N	0	Intact	9.42	Mature	31.1	9.323	10.784	5.653	110.368	10.85	2.928	4.17	2.062	8.794	5.877	1.212	5.342	0.9482	0.926	1.8742	102.397	106.375	2.223	60.575	4.517	52.4203	36.4762	142.418	60.635	202.263
2283449	YORK	Brachycephalic	Terrier	Toy	FN	Anomalous	N	0	Intact	10.5	Geriatric	2.42	5.143	5.508	4.418	42.2779	4.773	1.847	3.226	2.117	6.47	4.987	1.683	2.435	2.0227	1.8173	3.84	111.302	82.619	1.874	36.02	3.361	80.2106	47.9176	174.662	85.9032	183.599
2283547	WEIM	Dolichocephalic	Pointer Setter	Gundog	FN	Tumour	N	0	Intact	10.08	Geriatric	30.15	8.384	11.888	6.026	106.983	13.7438	3.157	2.195	2.286	7.132	6.788	1.342	3.09	1.159	2.2107	3.3697	52.4268	108.745	2.404	49.146	3.536	50.6898	37.9356	69.528	71.875	204.883
2284989	FBUL	Brachycephalic	European Mastiff	Utility	MN	Tumour	N	0	Intact	8.18	Mature	12.1	6.352	8.716	5.544	86.8429	8.4141	2.552	3.875	2.068	5.927	5.348	1.633	3.583	0.5321	0.465	0.9971	114.43	120.649	4.239	43.79	5.056	63.6072	37.3016	151.842	87.2796	196.806
2285031	BORD	Mesocephalic	UK Rural	Pastoral	MN	Idiopathic	G	0	Intact	2.92	Young Adult	22.8	7.722	11.064	5.587	88.8017	9.2939	2.633	1.209	2.04	9.252	3.069	1.113	4.417	0.1861	0.1419	0.328	131.149	105.597	2.664	62.224	2.73	50.4971	36.5133	45.9172	72.3517	198.866
2285297	WHWT	Mesocephalic	Terrier	Terrier	FN	Vascular	N	0	Intact	6.08	Middle-aged	10.2	6.422	8.569	5.117	65.2778	5.759	2.135	3.168	1.531	8.078	4.74	1.352	2.136	0.4265	0.1283	0.5548	332.424	104.872	2.572	5.565	3.966	59.7153	29.9199	148.384	79.6792	204.285
2285430	STAF	Brachycephalic	European Mastiff	Terrier	FN	Tumour	N	0	Intact	6.08	Middle-aged	15.1	6.963	9.54	5.29	76.0279	8.1824	2.579	1.988	2.02	8.75	4.96	1.724	7.032	0.4216	0.4002	0.8218	105.347	95.45	2.619	47.243	2.149	55.4507	38.1853	77.0841	75.973	196.31
2286025	GSD	Dolichocephalic	New World	Pastoral	FN	Tumour	N	0	Intact	4.5	Middle-aged	23.1	8.037	10.733	5.652	86.2495	8.1215	2.751	3.094	2.555	8.589	4.411	1.194	4.662	0.2576	0.6808	0.9384	37.8378	105.714	1.299	44.131	4.398	52.66	45.2052	112.468	70.3247	214.928
2286186	ECKR	Mesocephalic	Spaniel	Gundog	FN	Degenerative	N	0	Intact	12.08	Geriatric	13.8	7.162	8.708	5.428	85.3995	11.4544	2.608	1.948	2.516	4.052	5.109	1.537	4.589	1.547	1.7243	3.2713	89.7176	112.56	1.485	64.16	5.446	62.3335	46.3522	74.6933	75.7889	205.831
2286669	CROS	Dolichocephalic	Crossbreed	Crossbreed	MN	Inflammatory	N	3.951	Moderate	9	Mature	22.5	8.622	11.412	5.913	102.192	11.0899	2.853	2.683	2.146	10.03	7.58	1.136	4.774	1.485	0.8761	2.3611	169.501	127.432	1.87	67.045	4.798	51.8139	36.2929	94.0414	68.5804	217.22
2287383	GOLD	Mesocephalic	Retriever	Gundog	ME	Degenerative	G	0	Intact	9.25	Mature	27.7	8.131	11.654	5.878	107.081	10.3958	2.748	1.515	2.407	8.049	3.713	1.36	2.636	0.7456	0.5839	1.3295	127.693	117.862	3.564	61.093	3.951	50.4376	40.9493	55.131	72.2912	207.819
2287502	JACK	Mesocephalic	Terrier	Terrier	MN	Tumour	N	0	Intact	10.5	Geriatric	8	6.525	7.923	4.937	62.241	5.7261	2.113	1.785	2.16	7.892	4.556	0.566	3.128	0.9524	0.393	1.3454	242.341	100.337	2.339	36.784	4.094	62.3123	43.7513	84.477	75.6628	219.325
2287929	BOST	Brachycephalic	European Mastiff	Utility	FN	Idiopathic	P	0.648	Minor	5.75	Middle-aged	6.3	5.751	7.406	5.242	79.0143	7.6656	2.454	2.025	2.66	7.053	6.29	2.123	6.95	2.4739	1.4284	3.9023	173.194	108.376	1.947	27.838	1.044	70.7804	50.744	82.5183	91.1494	184.042
2288489	CROS	Mesocephalic	Crossbreed	Crossbreed	FN	Tumour	N	10.59	Absent	11.18	Geriatric	21.1	7.297	9.481	5.151	77.7708	11.1985	3.132	1.833	2.46	6.155	8.833	2.199	8.453	4.8967	4.3224	9.2191	113.287	121.517	1.168	4.071	-2.081	54.3297	47.7577	58.5249	70.5907	207.157
2288860	ESSP	Mesocephalic	Spaniel	Gundog	FN	Normal	N	0	Intact	7.92	Middle-aged	23.6	7.888	10.153	5.456	84.5509	9.1949	2.59	1.088	1.962	7.47	4.613	1.198	1.964	0.1583	0.1992	0.3575	79.4679	117.866	2.268	66.419	3.739	53.7378	35.9604	42.0077	69.1684	209.388
2289238	SPOO	Dolichocephalic	Poodle	Utility	MN	Inflammatory	N	0	Intact	1.67	Immature	21.5	8.661	11.609	5.569	94.6243	9.6536	2.635	2.884	2.243	6.133	4.142	1.059	4.849	1.029	0.7863	1.8153	130.866	108.001	1.645	62.686	4.998	47.9714	40.2765	109.45	64.2997	195.785
2289238	SPOO	Dolichocephalic	Poodle	Utility	MN	Inflammatory	N	0	Intact	1.67	Immature	21.57	8.686	11.258	5.587	94.6243	10.2797	2.67	2.694	2.356	7.926	4.341	1.181	5.609	1.5359	1.2471	2.783	123.158	113.442	1.098	61.335	4.97	49.6269	42.1693	100.899	64.3219	204.631
2289728	LAB	Mesocephalic	Retriever	Gundog	ME	Idiopathic	G	0	Intact	5.42	Middle-aged	29.4	8.769	11.708	6.157	109.942	11.8189	2.735	2.625	2.078	8.984	4.491	1.112	1.541	0.4565	0.4706	0.9271	97.0038	108.688	2.19	19.921	5.643	52.588	33.7502	95.9781	70.2133	201.095
2290330	WHWT	Mesocephalic	Terrier	Terrier	MN	Idiopathic	P	0	Intact	5.18	Middle-aged	8.8	6.731	8.214	4.812	63.2303	7.2747	2.296	2.87	2.127	8.055	4.215	1.525	4.664	0.264	0.3237	0.5877	81.557	94.68	2.365	38.46	3.139	58.5829	44.202	125	71.4901	202.123
2290652	PUG	Brachycephalic	Toy Spitz	Toy	ME	Metabolic	G	5.391	Moderate	0.33	Immature	3.6	5.852	6.979	5.59	75.6875	7.4882	2.092	2.543	3.112	7.645	5.428	1.997	6.029	4.3049	2.1837	6.4886	197.138	119.032	1.154	54.04	4.007	80.0974	55.6708	121.558	95.5229	208.013
2290771	LAB	Mesocephalic	Retriever	Gundog	MN	Idiopathic	G	0	Intact	6.18	Middle-aged	26.3	9.143	12.424	6.11	117.145	12.2813	3.065	3.231	2.349	10.35	5.987	1.354	5.294	0.7135	1.2184	1.9319	58.5604	114.496	2.617	63.54	3.971	49.179	38.4452	105.416	66.8271	203.72
2291247	CROS	Mesocephalic	Crossbreed	Crossbreed	ME	Anomalous	G	4.154	Moderate	0.25	Immature	7.5	7.564	9.612	5.737	90.461	9.843	2.637	4.017	2.199	8.377	6.062	1.179	3.821	0.8611	0.9294	1.7905	92.6512	125.201	0.622	74.521	2.866	59.6858	38.3301	152.332	75.8461	206.661
2292024	BORT	Mesocephalic	Terrier	Terrier	MN	Normal	N	0	Intact	13.5	Geriatric	13.8	7.376	9.206	5.506	90.2775	8.7952	2.588	3.208	1.991	7.184	5.604	1.414	4.692	0.578	0.5832	1.1612	99.1084	125.165	1.713	66.819	3.382	59.8088	36.1606	123.957	74.6475	209.348
2292969	STAF	Brachycephalic	European Mastiff	Terrier	FN	Degenerative	G	0	Intact	4.08	Middle-aged	24.8	7.134	10.299	5.375	82.5231	9.6322	2.673	2.096	2.178	6.252	4.698	0.906	3.321	0.8785	1.0425	1.921	84.2686	122.338	1.364	55.679	3.669	52.1895	40.5209	78.4138	75.3434	194.126
2293697	LAB	Mesocephalic	Retriever	Gundog	MN	Idiopathic	G	0	Intact	10.67	Geriatric	36	8.651	11.955	5.964	90.8316	9.7295	2.783	1.661	1.989	8.797	4.713	1.191	2.599	0.5803	0.6452	1.2255	89.9411	103.982	2.28	65.363	4.487	49.8871	33.3501	59.6838	68.94	198.836
2293879	GOLD	Mesocephalic	Retriever	Gundog	FN	Tumour	N	0	Intact	12.58	Geriatric	24	8.325	11.436	6.056	110.973	12.0877	2.932	2.134	2.572	7.35	5.526	1.494	4.48	2.169	1.6524	3.8214	131.264	108.278	1.283	77.233	2.261	52.9556	42.4703	72.7831	72.7447	208.484
2294026	COLL X	Mesocephalic	UK Rural	Pastoral	FE	Degenerative	N	0	Intact	13.33	Geriatric	22	7.842	10.518	5.472	79.3089	8.8176	2.733	1.755	2.372	6.181	5.414	1.373	3.35	1.4007	1.0653	2.466	131.484	116.926	1.907	58.928	4.684	52.0251	43.348	64.2151	69.7781	204.555
2294145	BOX	Brachycephalic	European Mastiff	Working	ME	Tumour	N	1.363	Minor	6.92	Middle-aged	34	8.119	11.489	5.501	115.302	9.831	2.839	4.561	2.756	6.78	10.34	1.197	1.912	5.0258	6.2888	11.3146	79.9167	102.606	2.257	9.267	1.199	47.8806	50.1	160.655	67.7546	194.038
2294159	PUG	Brachycephalic	Toy Spitz	Toy	MN	Anomalous	N	0	Intact	6.08	Middle-aged	12.9	5.607	7.657	5.553	73.3218	7.2137	2.32	2.329	2.443	7.935	4.751	1.219	5.103	1.007	0.2466	1.2536	408.354	112.017	1.855	37.468	0.88	72.5219	43.9942	100.388	99.0369	185.329
2294677	CKCS	Brachycephalic	Spaniel	Toy	FN	Anomalous	DA	0	Intact	6	Middle-aged	15.5	6.361	7.948	5.537	90.8483	9.6109	2.599	4.451	1.996	8.951	3.799	1.212	3.492	0.3273	0.2667	0.594	122.722	112.776	2.755	36.942	2.912	69.6653	36.0484	171.258	87.0461	203.294
2296399	BICH	Mesocephalic	Poodle	Toy	FN	Vascular	N	0	Intact	11.5	Geriatric	8	5.657	6.805	5.387	68.9835	5.7089	2.34	2.619	2.301	6.192	5.161	1.055	5.701	0.789	0.8947	1.6837	88.186	106.417	1.887	56.7125	2.225	79.1624	42.7139	111.923	95.2272	211.171
2296525	BORD	Mesocephalic	UK Rural	Pastoral	MN	Vascular	N	0	Intact	11.83	Geriatric	18.7	7.991	10.358	5.876	99.4773	10.7152	2.687	1.614	2.336	7.872	3.969	1.315	5.07	0.7594	0.5141	1.2735	147.714	119.586	2.577	57.127	3.658	56.7291	39.7549	60.067	73.5327	201.858
2296665	BOX	Brachycephalic	European Mastiff	Working	MN	Normal	N	5.89	Moderate	7.5	Middle-aged	34	8.097	11.013	5.177	103.609	10.9097	2.718	2.954	2.557	7.937	8.774	1.19	5.145	3.3544	2.4129	5.7673	139.019	105.808	1.105	46.786	2.399	47.0081	49.3915	108.683	63.9373	185.513
2296826	MALT	Brachycephalic	Poodle	Toy	MN	Inflammatory	N	1.051	Minor	5	Middle-aged	4.2	5.547	6.476	4.893	60.1208	5.4863	1.991	2.421	2.63	4.905	4.444	2.537	4.364	2.9754	3.085	6.0604	96.4473	96.628	1.902	30.696	6.916	75.5559	53.7503	121.597	88.2098	201.271
2297603	WHWT	Mesocephalic	Terrier	Terrier	MN	Tumour	N	0.898	Minor	8.33	Mature	10.7	6.829	9.342	4.996	66.9972	7.1941	2.331	2.471	2.286	6.152	6.246	1.485	3.458	1.1407	1.1796	2.3203	96.7023	123.828	2.147	36.369	3.957	53.4789	45.7566	106.006	73.1586	208.029
2297701	CKCS	Brachycephalic	Spaniel	Toy	FN	Anomalous	N	0.648	Minor	3.42	Young Adult	10	6.054	6.936	4.949	64.8967	5.4602	2.492	3.941	2.363	6.812	6.164	1.04	2.451	0.527	1.1492	1.6762	45.858	110.691	2.393	15.664	0	71.3524	47.747	158.146	81.7476	196.906
2297778	BOST	Brachycephalic	European Mastiff	Utility	ME	Inflammatory	G	4.8	Moderate	7.5	Middle-aged	10.4	6.021	7.806	5.38	94.727	8.8658	2.447	2.499	2.671	9.221	7.206	1.606	6.954	2.6945	1.6652	4.3597	161.812	107.295	0.865	20.036	0.964	68.9213	49.6468	102.125	89.3539	181.306
2297792	BOX	Brachycephalic	European Mastiff	Working	FN	Tumour	N	0	Intact	8.33	Mature	29.1	6.862	10.294	5.084	92.1089	9.875	2.781	2.275	2.359	9.085	5.953	1.459	3.55	1.2743	1.5302	2.8045	83.2767	97.172	2.11	7.085	0	49.388	46.4005	81.8051	74.0892	203.244
2298002	AFGH	Dolichocephalic	Mediterranean	Hound	FE	Degenerative	G	0	Intact	6.18	Middle-aged	19	8.478	9.637	5.385	87.2899	9.5854	2.708	3.199	1.88	7.601	5.115	0.625	2.121	0.7442	1.7308	2.475	42.9975	117.804	1.759	57.039	3.347	55.8784	34.9118	118.131	63.5173	223.953
2298310	DALM	Mesocephalic	Pointer Setter	Utility	FE	Inflammatory	N	0	Intact	0.5	Immature	22.45	8.065	11.017	5.377	82.4121	9.8487	2.255	2.729	1.992	9.827	5.486	1.446	3.614	0.3544	0.2775	0.6319	127.712	118.49	2.401	18.037	4.291	48.8064	37.0467	121.02	66.6708	202.131
2298555	LAB	Mesocephalic	Retriever	Gundog	FN	Vascular	N	0	Intact	10.66	Geriatric	28	8.338	10.2	5.671	100.347	10.5577	2.962	2.884	2.189	5.849	4.611	1.175	3.671	1.8767	1.7266	3.6033	108.693	100.337	2.368	56.103	4.563	55.598	38.5999	97.3666	68.0139	200.864
2298569	GOLD	Mesocephalic	Retriever	Gundog	ME	Anomalous	N	0	Intact	0.35	Immature	8	7.919	9.782	6.31	135.306	6.1665	2.486	2.322	4.352	0	10.56	0.986	2.631	30.5197	25.233	55.7527	120.952	76.108	1.627	23.954	4.105	64.5062	68.9699	93.4031	79.6818	194.347
2298611	FBUL	Brachycephalic	European Mastiff	Utility	ME	Inflammatory	G	0	Intact	4.42	Middle-aged	5.3	6.087	7.756	5.379	81.635	6.8538	2.531	2.876	2.25	8.056	6.138	2.079	7.213	0.7723	0.7413	1.5136	104.182	122.643	3.209	23.852	1.098	69.3528	41.8293	113.631	88.3687	181.539
2298786	BORD	Mesocephalic	UK Rural	Pastoral	FN	Idiopathic	N	0	Intact	14.5	Geriatric	22.6	7.837	9.611	5.518	92.5637	9.7804	2.744	3.002	2.585	4.428	8.457	0.99	2.446	3.2408	3.3684	6.6092	96.2119	110.087	1.752	45.381	4.527	57.4134	46.8467	109.402	70.4096	204.017
2299255	COLL X	Mesocephalic	UK Rural	Pastoral	FN	Idiopathic	G	0	Intact	8.75	Mature	30.7	8.092	10.376	5.701	84.8094	9.7743	2.672	2.162	2.123	8.709	4.31	0.982	2.315	0.2596	0.2449	0.5045	106.002	117.119	3.245	40.763	4.655	54.9441	37.2391	80.9132	70.4523	211.908
2300109	ECKR	Mesocephalic	Spaniel	Gundog	FE	Metabolic	N	0	Intact	5.92	Middle-aged	12.1	7.012	7.627	5.254	74.6773	7.7598	2.499	4.287	2.125	7.951	4.054	1.101	1.884	0.5237	0.5154	1.0391	101.61	98.737	2.823	58.194	3.306	68.8868	40.4454	171.549	74.9287	215.72
2301117	FBUL	Brachycephalic	European Mastiff	Utility	ME	Anomalous	N	0	Intact	0.33	Immature	7.5	6.105	8.106	5.701	86.2474	5.4681	1.893	1.887	2.399	9.727	4.035	1.124	10.97	0.4007	0.5632	0.9639	71.147	124.436	1.836	62.787	2.927	70.3306	42.0803	99.683	93.3825	197.765
2301236	CHIH	Brachycephalic	American Toy	Toy	FE	Inflammatory	PD	0	Intact	4.33	Middle-aged	5.4	5.408	6.545	4.832	60.7966	6.9564	2.698	2.854	1.991	8.041	3.677	1.013	3.345	0.2619	0.5496	0.8115	47.6528	114.147	2.19	37.093	2.393	73.8273	41.2045	105.782	89.3491	187.199
2301565	CKCS	Brachycephalic	Spaniel	Toy	ME	Anomalous	N	0	Intact	1.75	Immature	9.3	6.627	7.674	5.641	92.3515	8.328	2.844	6.222	2.916	7.921	10.55	1.132	4.449	3.5622	3.2343	6.7965	110.138	112.886	1.533	23.18	1.296	73.5079	51.693	218.776	85.1215	188.048
2302804	GOLD	Mesocephalic	Retriever	Gundog	FN	Inflammatory	N	0	Intact	3	Young Adult	28.6	8.019	11.609	5.754	92.8023	10.9722	2.616	2.29	2.133	8.483	4.256	1.386	1.808	0.9565	0.8806	1.8371	108.619	105.37	2.897	49.917	3.654	49.565	37.0699	87.5382	71.7546	205.672
2302832	PUG	Brachycephalic	Toy Spitz	Toy	ME	Anomalous	N	13.53	Absent	1.83	Immature	8.5	5.997	7.453	5.262	77.3841	6.557	2.11	2.346	2.94	6.963	10.79	1.774	6.593	6.0243	4.252	10.2763	141.682	71.118	0.818	19.636	4.048	70.6024	55.8723	111.185	87.7439	190.713
2303091	CHIH	Brachycephalic	American Toy	Toy	FE	Metabolic	N	0	Intact	0.33	Immature	1.19	4.885	5.447	4.364	47.253	4.8833	1.786	1.213	1.833	7.634	1.902	1.107	1.47	0.1127	0.4459	0.5586	25.2747	104.238	0.764	22.481	3.994	80.1175	42.0027	67.9171	89.3347	213.205
2303343	CAIR	Mesocephalic	Terrier	Terrier	ME	Vascular	N	0	Intact	9.58	Mature	9.5	6.546	8.122	4.834	61.5343	7.4225	2.406	2.371	1.985	8.25	4.545	0.84	3.229	0.2634	0.3199	0.5833	82.3382	109.559	2.573	42.087	4.014	59.5174	41.0633	98.5453	73.8466	200.347
2303483	MPIN	Mesocephalic	Pinscher	Toy	MN	Normal	N	0	Intact	11.18	Geriatric	4.4	5.684	6.488	4.491	49.8985	4.8617	1.974	2.257	2.015	8.643	5.813	0.721	3.775	0.8027	0.7683	1.571	104.477	99.097	1.456	39.153	1.991	69.2201	44.8675	114.336	79.0113	202.322
2303490	BOX	Brachycephalic	European Mastiff	Working	FN	Tumour	N	6.444	Severe	6	Middle-aged	25.5	7.844	10.952	4.951	94.4314	8.5257	2.525	1.755	2.4	3.986	10.47	0.813	2.895	2.6445	2.5935	5.238	101.966	110.6	1.077	42.19	3.758	45.2064	48.4751	69.505	63.1183	210.649
2304218	WHIP	Dolichocephalic	UK Rural	Hound	FN	Vascular	G	0	Intact	9	Mature	9.7	7.217	9.148	5.303	83.6705	8.0233	2.74	3.569	2.851	7.77	5.374	0.966	4.948	2.0562	5.0123	7.0685	41.0231	107.884	0.628	52.289	2.53	57.969	53.762	130.255	73.4793	217.686
2304218	WHIP	Dolichocephalic	UK Rural	Hound	FN	Vascular	G	0.626	Minor	9.18	Mature	9.7	7.317	9.308	5.326	84.7165	8.7463	2.68	3.122	2.872	8.059	5.656	0.968	4.799	2.1578	6.9715	9.1293	30.9517	90.98	0.426	44.974	3.683	57.2196	53.9241	116.493	72.7894	217.892
2304540	CHIH	Brachycephalic	American Toy	Toy	MN	Metabolic	N	0	Intact	9	Mature	2.75	5.315	5.931	4.859	58.4983	6.8676	2.388	3.719	2.467	7.499	4.429	1.33	5.148	1.196	1.1771	2.3731	101.606	111.242	1.204	35.362	1.505	81.9255	50.7718	155.737	91.4205	184.633
2304701	COLL	Mesocephalic	UK Rural	Pastoral	MN	Idiopathic	G	0	Intact	2.92	Young Adult	26.2	8.367	11.177	5.844	107.139	9.9044	2.645	1.35	2.652	9.308	3.783	0.857	4.78	0.3317	0.3938	0.7255	84.2306	121.454	2.086	63.189	3.351	52.2859	45.3799	51.0397	69.8458	200.369
2304806	ESSP	Mesocephalic	Spaniel	Gundog	MN	Idiopathic	G	0	Intact	7.58	Middle-aged	29.55	8.15	11.107	5.778	93.2065	8.4588	2.637	1.676	1.847	8.773	3.564	1.436	4.085	0.1697	0.1714	0.3411	99.0082	104.461	3.002	40.079	3.858	52.0212	31.9661	63.5571	70.8957	197.551
2305044	LAB	Mesocephalic	Retriever	Gundog	MN	Idiopathic	PD	0	Intact	3.83	Young Adult	39.6	8.682	13.737	6.187	114.876	12.7144	3.011	1.823	2.512	9.509	3.928	1.03	3.818	0.4412	0.3842	0.8254	114.836	107.892	3.357	42.15	2.069	45.0389	40.6013	60.5447	71.2624	186.136
2306031	CKCS	Brachycephalic	Spaniel	Toy	MN	Anomalous	G	0	Intact	4.42	Middle-aged	17.2	6.783	9.105	5.267	87.2327	8.9106	2.902	4.055	1.718	8.752	4.631	0.605	4.08	0.1626	0.1102	0.2728	147.55	114.097	3.569	54.219	9.301	57.8473	32.6182	139.731	77.65	207.828
2306073	FBUL	Brachycephalic	European Mastiff	Utility	ME	Normal	N	0	Intact	0.75	Immature	14.4	6.32	8.999	5.708	90.5242	9.8718	2.643	2.653	2.149	10.41	3.671	1.581	5.235	0.3201	0.4003	0.7204	79.965	114.149	2.133	50.094	2.994	63.4293	37.6489	100.378	90.3165	193.754
2306276	LAB	Mesocephalic	Retriever	Gundog	FN	Idiopathic	G	0	Intact	2.75	Young Adult	25.3	8.545	10.902	5.756	107.333	11.4756	3.116	4.148	2.17	8.169	5.287	1.025	4.371	1.6658	1.7254	3.3912	96.5457	109.846	1.497	64.16	5.289	52.7977	37.6998	133.119	67.361	196.715
2306724	CKCS	Brachycephalic	Spaniel	Toy	FN	Anomalous	N	0	Intact	5.18	Middle-aged	15	6.398	8.157	4.981	73.0051	8.538	2.51	2.251	1.978	8.302	3.64	0.988	3.227	0.7841	0.2437	1.0278	321.748	123.886	1.742	29.735	5.134	61.0641	39.7109	89.6813	77.8525	196.613
2306752	LHSA	Brachycephalic	Asian Toy	Utility	MN	Inflammatory	N	4.264	Moderate	2.42	Young Adult	9.2	5.866	7.61	4.961	63.2915	6.871	2.403	4.4	2.217	7.12	6.836	1.06	2.742	2.6253	0.6443	3.2696	407.465	108.827	1.735	10.882	2.362	65.1905	44.6886	183.104	84.5721	215.733
2306808	BASS	Dolichocephalic	Scent Hound	Hound	MN	Idiopathic	G	0	Intact	3.08	Young Adult	28	8.238	12.771	5.947	104.146	10.3208	3.143	5.75	2.434	9.552	6.407	1.029	2.254	1.1011	0.555	1.6561	198.396	112.581	2.114	45.779	3.253	46.5664	40.9282	182.946	72.1899	211.464
2307144	BRUS	Brachycephalic	Toy Spitz	Toy	FN	Anomalous	N	0	Intact	13.67	Geriatric	6.2	5.474	5.93	5.076	68.0008	8.0142	2.167	1.641	2.842	6.02	4.69	2.189	3.352	4.1799	3.7105	7.8904	112.651	76.108	1.316	27.688	3.623	85.5987	55.989	75.7268	92.7293	199.889
2307774	PUG	Brachycephalic	Toy Spitz	Toy	FE	Inflammatory	G	0	Intact	3	Young Adult	9.1	5.726	7.179	5.561	78.1562	7.1994	2.263	1.55	2.704	8.282	4.332	1.39	4.718	1.0719	1.7626	2.8345	60.8136	90.882	1.846	39.25	2.85	77.462	48.6243	68.4932	97.1184	190.207
2308866	ECKR	Mesocephalic	Spaniel	Gundog	MN	Inflammatory	N	0	Intact	8.75	Mature	13.9	7.453	8.951	5.602	85.1596	11.0527	2.577	1.974	1.884	9.101	4.421	1.283	3.245	0.3582	0.4195	0.7777	85.3874	122.656	3.26	31.548	5.465	62.5852	33.6308	76.6007	75.1644	200.557
2309013	GSHP	Mesocephalic	Pointer Setter	Gundog	FE	Tumour	N	0	Intact	8.08	Mature	28.1	7.794	11.226	5.941	101.014	8.6151	2.773	1.889	2.075	4.174	3.57	0.928	3.794	0.4409	0.1841	0.625	239.489	118.088	2.964	52.366	4.489	52.9218	34.9268	68.1212	76.2253	202.999
2309125	LAB	Mesocephalic	Retriever	Gundog	FN	Tumour	N	0	Intact	12.08	Geriatric	28	7.762	10.714	5.624	86.2658	8.8505	2.73	2.121	1.937	6.614	4.783	0.94	1.027	0.429	0.194	0.623	221.134	105.987	3.378	54.692	3.693	52.4921	34.4417	77.6923	72.4556	203.189
2309678	BULD	Brachycephalic	European Mastiff	Utility	ME	Idiopathic	G	0	Intact	7	Middle-aged	50.5	8.404	12.291	6.086	121.068	11.5543	3.21	2.119	2.094	9.219	5.415	0.566	1.753	0.644	0.3065	0.9505	210.114	119.77	3.401	33.025	4.575	49.5159	34.4068	66.0125	72.4179	199.799
2310427	CROS	Mesocephalic	Terrier	Terrier	FE	Tumour	N	0	Intact	10.75	Geriatric	12.9	7.057	8.865	5.325	74.454	6.7652	2.415	2.427	1.818	8.104	5.935	1.403	2.867	0.3976	1.153	1.5506	34.484	96.165	1.746	14.151	1.976	60.0677	34.1408	100.497	75.457	208.556
2310840	GREY	Dolichocephalic	UK Rural	Hound	MN	Vascular	GP	0	Intact	4.92	Middle-aged	27.7	9.156	11.118	5.822	112.015	11.6084	2.765	2.169	2.032	9.277	4.953	0.947	4.925	0.352	0.469	0.821	75.0533	120.712	2.793	48.833	1.7	52.3655	34.9021	78.4448	63.5867	194.894
2311218	LAB	Mesocephalic	Retriever	Gundog	MN	Normal	N	0	Intact	6.92	Middle-aged	39	9.197	14.459	6.08	111.476	10.6728	2.819	1.109	2.207	8.791	5.296	0.748	2.838	1.4586	0.6351	2.0937	229.665	115.394	2.471	60.394	4.83	42.0499	36.2993	39.3402	66.1085	206.975
2312198	BOX	Brachycephalic	European Mastiff	Working	MN	Tumour	N	5.796	Moderate	5.25	Middle-aged	33.8	7.828	10.761	4.789	94.4226	9.4358	2.73	2.865	2.113	8.133	7.231	1.531	4.472	2.1127	2.1052	4.2179	100.356	118.971	1.697	41.688	2.125	44.5033	44.1219	104.945	61.1778	197.092
2312471	POM	Brachycephalic	Small Spitz	Toy	MN	Inflammatory	N	0	Intact	1.33	Immature	4.8	5.398	6.565	4.426	50.5153	4.185	1.831	1.831	2.172	7.567	3.455	1.318	3.452	0.5721	0.3746	0.9467	152.723	93.165	2.12	27.198	4.398	67.4181	49.0737	100	81.9933	188.033
2314102	ESSP	Mesocephalic	Spaniel	Gundog	MN	Inflammatory	N	0	Intact	2.92	Young Adult	24.8	8.754	11.431	6.026	112.844	10.2521	2.765	2.738	2.217	7.713	6.035	1.051	4.482	2.4973	1.7925	4.2898	139.319	135.491	1.296	89.04	5.914	52.7163	36.7906	99.0235	68.8371	211.307
2315621	JACK X	Mesocephalic	Terrier	Terrier	FN	Anomalous	G	0	Intact	7	Middle-aged	4.5	5.831	7.28	4.903	63.3322	6.0072	2.178	2.392	2.558	6.646	6.544	2.732	3.131	1.4856	1.3824	2.868	107.465	113.649	1.94	40.016	3.87	67.3489	52.1721	109.826	84.0851	204.581
2315733	DDBX	Brachycephalic	European Mastiff	Working	FN	Toxic	G	0	Intact	1.81	Immature	57.7	8.245	12.838	5.825	125.514	13.6953	3.19	2.615	2.274	8.867	5.608	0.766	3.867	1.4506	1.5013	2.9519	96.6229	79.214	3.338	69.692	5.043	45.3731	39.0386	81.9749	70.6489	195.794
2317875	MAST	Brachycephalic	European Mastiff	Working	ME	Vascular	N	0	Intact	4	Middle-aged	97	9.249	14.774	6.696	143.1	14.44	3.062	2.379	2.374	10.54	6.111	0.781	4.884	1.1142	0.6817	1.7959	163.444	103.939	3.235	54.415	6.571	45.3229	35.454	77.6943	72.397	187.994
2319275	STAFX	Brachycephalic	European Mastiff	Terrier	FN	Vascular	N	0	Intact	12.58	Geriatric	21	7.312	8.838	5.399	82.309	8.3399	2.63	2.503	2.377	6.245	4.862	0.601	4.251	2.0193	1.3211	3.3404	152.85	110.243	2.495	56.446	3.569	61.0885	44.0267	95.1711	73.8375	206.869
2319625	AKIT X BOX	Mesocephalic	Crossbreed	Crossbreed	MN	Tumour	N	0	Intact	7.75	Middle-aged	28.2	8.151	11.422	5.571	82.3525	10.0009	2.694	2.075	1.854	7.634	4.209	1.196	2.311	0.3501	0.2978	0.6479	117.562	101.287	2.56	16.969	3.339	48.7743	33.2795	77.023	68.3474	203.633
2319625	AKIT X BOX	Mesocephalic	Crossbreed	Crossbreed	MN	Tumour	N	0	Intact	7.75	Middle-aged	28	8.137	11.688	5.594	81.8832	9.6917	2.744	1.769	1.829	7.417	5.271	0.88	3.026	0.3225	0.4213	0.7438	76.5488	94.154	2.915	48.185	4.552	47.8611	32.6957	64.4679	68.7477	204.075
2319933	JACK	Mesocephalic	Terrier	Terrier	MN	Idiopathic	N	0	Intact	6.25	Middle-aged	7.15	6.697	7.988	5.122	72.7881	7.5518	2.26	1.604	2.015	7.29	5.315	1.42	5.283	0.6126	0.5154	1.128	118.859	102.562	2.724	42.844	3.573	64.1212	39.3401	70.9735	76.482	193.761
2320780	BORD	Mesocephalic	UK Rural	Pastoral	ME	Idiopathic	PD	0	Intact	0.33	Immature	11.6	7.789	9.322	5.477	94.1348	9.2487	2.624	2.158	2.045	10.45	4.223	1.024	2.5	0.456	0.3892	0.8452	117.163	131.029	1.165	83.285	3.798	58.7535	37.338	82.2409	70.3171	214.207
2320871	LAB	Mesocephalic	Retriever	Gundog	FE	Inflammatory	N	0	Intact	5.33	Middle-aged	23.9	7.771	10.156	5.389	85.9667	9.1448	2.559	1.319	2.207	10.284	5.569	1.003	1.621	0.7058	0.4574	1.1632	154.307	112.968	3.082	54.126	3.886	53.0622	40.9538	51.5436	69.3476	187.281
2321382	SHIH	Brachycephalic	Asian Toy	Utility	MN	Anomalous	PD	0	Intact	8.18	Mature	6.4	5.356	6.865	4.756	56.6772	6.1069	2.185	2.98	1.932	7.084	3.805	0.973	2.887	0.1751	0.2667	0.4418	65.6543	118.204	1.919	50.683	2.397	69.279	40.6224	136.384	88.7976	195.29
2321641	BORD	Mesocephalic	UK Rural	Pastoral	MN	Inflammatory	N	0	Intact	5	Middle-aged	16.6	7.97	9.509	5.427	100.144	8.2246	2.622	2.441	2.079	9.292	5.67	0.789	2.739	0.3483	0.6746	1.0229	51.6306	113.412	2.55	54.267	3.703	57.0722	38.3085	93.0969	68.0928	199.5
2322565	SHIH	Brachycephalic	Asian Toy	Utility	ME	Inflammatory	G	0	Intact	6.5	Middle-aged	8	5.28	7.474	5.363	73.3681	6.1342	2.391	1.816	2.048	9.493	4.812	0.885	4.553	0.1617	0.1677	0.3294	96.4222	129.921	2.456	43.423	2.313	71.7554	38.1876	75.9515	101.572	195.252
2324049	FBUL	Brachycephalic	European Mastiff	Utility	ME	Inflammatory	N	0	Intact	3.08	Young Adult	13.3	6.186	8.542	5.612	85.3829	9.2849	2.667	3.615	2.251	7.033	4.023	1.105	4.932	0.6972	0.535	1.2322	130.318	105.517	2.752	45.876	4.251	65.6989	40.1105	135.546	90.721	185.967
2324455	STAFX	Brachycephalic	European Mastiff	Terrier	MN	Tumour	G	1.597	Minor	8	Mature	27.1	7.607	10.468	5.589	93.7599	11.0025	2.859	2.388	2.608	9.425	4.587	0.525	0.522	0.911	0.4429	1.3539	205.69	106.193	3.107	25.764	6.31	53.3913	46.6631	83.5257	73.4718	199.84
2325169	GSNZ	Mesocephalic	Drover	Working	FN	Idiopathic	G	0	Intact	7.08	Middle-aged	36.2	7.914	12.156	5.589	96.7164	10.54	2.74	1.38	2.364	7.048	4.255	0.836	4.631	0.6075	0.721	1.3285	84.258	112.425	2.462	83.178	3.632	45.9773	42.2974	50.365	70.6217	200.026
2325799	BORD	Mesocephalic	UK Rural	Pastoral	ME	Idiopathic	G	0	Intact	0.42	Immature	12.1	7.327	8.473	5.112	84.3685	8.6993	2.696	2.332	2.038	8.559	4.966	0.671	4.429	0.3703	0.356	0.7263	104.017	123.387	1.369	39.23	5.157	60.3328	39.867	86.4985	69.7693	219.372
2326373	LAB	Mesocephalic	Retriever	Gundog	FN	Idiopathic	G	0	Intact	4.66	Middle-aged	24.5	8.368	10.741	5.78	94.8512	9.7693	2.842	3.403	2.429	7.518	3.795	0.64	3.328	0.274	0.2184	0.4924	125.458	109.162	2.101	59.441	6.163	53.8125	42.0242	119.74	69.0727	200.543
2326562	FBUL	Brachycephalic	European Mastiff	Utility	FN	Anomalous	N	9.752	Severe	4.5	Middle-aged	10.25	5.908	8.017	5.722	93.6781	7.53	2.291	3.241	3.276	6.055	7.346	0.528	5.521	11.7259	3.2267	14.9526	363.402	99.945	0.938	13.636	7.891	71.3733	57.2527	141.467	96.8517	187.079
2326807	CKCS	Brachycephalic	Spaniel	Toy	FN	Anomalous	N	0	Intact	8.18	Mature	10.1	6.347	7.252	5.21	71.6666	7.668	2.336	2.3	2.651	6.515	7.572	1.121	3.102	2.4992	2.9968	5.496	83.3956	114.088	2.36	41.868	3.959	71.8423	50.8829	98.4589	82.086	205.714
2326947	CKCS	Brachycephalic	Spaniel	Toy	FN	Anomalous	N	0	Intact	9	Mature	8.4	6.144	7.347	5.276	79.9524	7.8677	2.357	2.865	2.309	7.447	4.678	1.756	5.29	0.9788	1.1254	2.1042	86.9735	119.663	1.852	35.286	5.553	71.8116	43.7642	121.553	85.8724	196.987
2327087	MALT	Brachycephalic	Poodle	Toy	MN	Inflammatory	G	8.184	Severe	7.75	Middle-aged	2.5	5.469	6.641	5.439	78.4358	5.8873	2.228	3.422	3.291	5.926	7.37	1.248	4.291	5.6812	3.0459	8.7271	186.52	119.803	1.019	48.447	3.065	81.9003	60.5074	153.591	99.4515	188.718
2327220	STAFX	Brachycephalic	European Mastiff	Terrier	FN	Idiopathic	G	0	Intact	7	Middle-aged	22	7.52	10.599	5.907	91.5705	9.8276	2.87	2.397	1.912	9.308	4.796	1.002	4.05	0.1508	0.1622	0.313	92.9716	118.118	2.809	27.934	3.777	55.7317	32.3684	83.5192	78.5505	201.209
2327675	BEAG X	Mesocephalic	Scent Hound	Hound	MN	Tumour	N	0	Intact	13.08	Geriatric	10.6	7.134	8.879	5.393	79.8828	9.337	2.49	2.805	2.712	6.033	4.502	2.663	5.07	1.2589	2.6052	3.8641	48.3226	99.777	1.223	59.655	5.344	60.7388	50.2874	112.651	75.5957	201.33
2328424	LAB	Mesocephalic	Retriever	Gundog	FE	Idiopathic	N	0	Intact	12	Geriatric	29.1	8.001	10.816	5.985	99.9458	10.6108	2.755	2	2.128	7.561	4.908	1.218	3.032	0.6694	0.646	1.3154	103.622	100.844	3.372	46.017	4.517	55.3347	35.5556	72.5953	74.8031	194.867
2329376	WHIP	Dolichocephalic	UK Rural	Hound	FN	Inflammatory	G	0	Intact	8.18	Mature	9.6	7.809	8.958	5.194	83.9879	7.5986	2.49	2.318	2.197	9.728	4.56	0.792	3.344	0.2785	0.3328	0.6113	83.6839	123.328	1.854	42.798	4.162	57.9817	42.2988	93.0924	66.513	218.638
