# Supplementary material for: Network analysis of canine brain morphometry links tumour risk to oestrogen deficiency and accelerated brain ageing
Source: Sci Rep. 2019 Aug 29;9:12506. doi: 10.1038/s41598-019-48446-0 (PMC6715702; doi:10.1038/s41598-019-48446-0)
Supplement: Supplementary file 3 — Data File S2 [file 41598_2019_48446_MOESM3_ESM.xlsx]

## Sheet: CFRs
Breed	Craniofacial ratio (CFR)	Craniofacial category assignment
BOST	0.15423	Brachycephalic
BOST	0.192126	Brachycephalic
BOST	0.235052	Brachycephalic
BOX	0.25081	Brachycephalic
BOX	0.259622	Brachycephalic
BOX	0.304343	Brachycephalic
BOX	0.308615	Brachycephalic
BOX	0.330189	Brachycephalic
BOX	0.330189	Brachycephalic
BOX	0.362576	Brachycephalic
BOX	0.390061	Brachycephalic
CHIH	0.305091	Brachycephalic
CHIH	0.341258	Brachycephalic
CHIH	0.401428	Brachycephalic
CHIH	0.267424	Brachycephalic
CHIH	0.42011	Brachycephalic
CHIH	0.582147	Brachycephalic
CKCS	0.208114	Brachycephalic
CKCS	0.257909	Brachycephalic
CKCS	0.290216	Brachycephalic
CKCS	0.312722	Brachycephalic
CKCS	0.379416	Brachycephalic
CKCS	0.379717	Brachycephalic
CKCS	0.381731	Brachycephalic
CKCS	0.381955	Brachycephalic
CKCS	0.39469	Brachycephalic
CKCS	0.397311	Brachycephalic
CKCS	0.413328	Brachycephalic
CKCS	0.419754	Brachycephalic
CKCS	0.425413	Brachycephalic
CKCS	0.431766	Brachycephalic
CKCS	0.44989	Brachycephalic
CKCS	0.470923	Brachycephalic
CKCS	0.49312	Brachycephalic
CKCS	0.513657	Brachycephalic
CROS	0.308815	Brachycephalic
DDBX	0.355078	Brachycephalic
FBUL	0.13869	Brachycephalic
FBUL	0.17462	Brachycephalic
FBUL	0.177345	Brachycephalic
FBUL	0.18332	Brachycephalic
FBUL	0.185331	Brachycephalic
FBUL	0.195903	Brachycephalic
FBUL	0.225804	Brachycephalic
FBUL	0.245685	Brachycephalic
FBUL	0.251404	Brachycephalic
FBUL	0.253353	Brachycephalic
FBUL	0.263894	Brachycephalic
FBUL	0.283316	Brachycephalic
BRUS	0.240776	Brachycephalic
KCS	0.362582	Brachycephalic
KCS	0.365749	Brachycephalic
LHSA	0.496188	Brachycephalic
MALT	0.313128	Brachycephalic
MALT	0.313626	Brachycephalic
MALT	0.4363	Brachycephalic
MALT	0.518406	Brachycephalic
POM	0.459774	Brachycephalic
PUG	0.109466	Brachycephalic
PUG	0.154182	Brachycephalic
PUG	0.15934	Brachycephalic
PUG	0.178086	Brachycephalic
PUG	0.178517	Brachycephalic
PUG	0.182532	Brachycephalic
PUG	0.206491	Brachycephalic
PUG	0.234696	Brachycephalic
STAF	0.417533	Brachycephalic
STAF	0.528249	Brachycephalic
STAF	0.570717	Brachycephalic
STAF X	0.404065	Brachycephalic
STAF X	0.567231	Brachycephalic
SHIH	0.227127	Brachycephalic
SHIH	0.274171	Brachycephalic
SHIH	0.318502	Brachycephalic
SHIH	0.336614	Brachycephalic
SHIH	0.338876	Brachycephalic
SHIH	0.365872	Brachycephalic
YORK	0.381335	Brachycephalic
YORK	0.415574	Brachycephalic
YORK	0.494359	Brachycephalic
YORK	0.404003	Brachycephalic
ACKR	0.525762	Mesocephalic
ACKR	0.559076	Mesocephalic
BEAG	0.608772	Mesocephalic
BEAG	0.674024	Mesocephalic
BEAG X	0.644188	Mesocephalic
BEAG X	0.697768	Mesocephalic
BERD	0.600924	Mesocephalic
BERD	0.649415	Mesocephalic
BICH	0.565217	Mesocephalic
BICH	0.662787	Mesocephalic
BORD	0.64893	Mesocephalic
BORT	0.487755	Mesocephalic
BORT	0.523846	Mesocephalic
BORT	0.537284	Mesocephalic
BORT	0.650546	Mesocephalic
ECKR	0.573077	Mesocephalic
ECKR	0.594101	Mesocephalic
ECKR	0.601745	Mesocephalic
ECKR	0.72241	Mesocephalic
ECKR	0.729663	Mesocephalic
CROS	0.556429	Mesocephalic
CROS	0.703365	Mesocephalic
COLL X	0.760309	Mesocephalic
CROS	0.553257	Mesocephalic
CROS	0.645403	Mesocephalic
CROS	0.646059	Mesocephalic
CROS	0.679526	Mesocephalic
JACK	0.466062	Mesocephalic
JACK	0.54119	Mesocephalic
JACK	0.547777	Mesocephalic
JACK X	0.610965	Mesocephalic
LAB	0.598586	Mesocephalic
LAB	0.619766	Mesocephalic
LAB	0.660953	Mesocephalic
MPIN	0.631598	Mesocephalic
MSNZ	0.618589	Mesocephalic
CROS	0.547901	Mesocephalic
CROS	0.658937	Mesocephalic
WHWT	0.548526	Mesocephalic
WHWT	0.594219	Mesocephalic
WHWT	0.616399	Mesocephalic
WHWT	0.679776	Mesocephalic
AFGH	0.726482	Dolichocephalic
GREY	0.6778	Dolichocephalic
GSD	0.760989	Dolichocephalic
GSD	0.801667	Dolichocephalic
ITGY	0.748555	Dolichocephalic
CROS	0.729475	Dolichocephalic
DACH	0.730668	Dolichocephalic
WEIM	0.79469	Dolichocephalic
WHIP	0.682778	Dolichocephalic
WHIP	0.728094	Dolichocephalic
WHIP	0.728094	Dolichocephalic
