# Supplementary material for: Network analysis of canine brain morphometry links tumour risk to oestrogen deficiency and accelerated brain ageing
Source: Sci Rep. 2019 Aug 29;9:12506. doi: 10.1038/s41598-019-48446-0 (PMC6715702; doi:10.1038/s41598-019-48446-0)
Supplement: Supplementary file 5 — Date File S4 [file 41598_2019_48446_MOESM5_ESM.xlsx]

## Sheet: All dogs
Identifier	Breed	Sex	Age at MRI	Diagnosis	Histopathological confirmation?			CNS/PNS tumours affecting the brain				Metastatic to brain
1214843	LAB	ME	11.33	Meningioma (suspected)	No
1230880	CROS	FN	12.5
1320403	GOLD	MN	12.18
1348312	LAB	FE	13.81
1372483	RHOD	ME	7.5
1375745	KCS	ME	6.08
1377684	CKCS	ME	11.33
1386434	BERD	FE	11.5
1392167	CROS	MN	6.58
1398733	WHWT	FN	11.92
1402429	BORD	MN	13.58
1404473	BEDL	MN	11	Pituitary macroadenoma	Yes
1414882	SBT	FN	8.25
1428140	ESSP	FN	9.67
1430240	GREY	FN	10.5
1431437	COLL	MN	8.58
2101309	CKCS	FN	7.18
2102247	YORK	FN	8.08
2105796	CBR	MN	9.18
2107231	LAB	FE	10.08
2112817	CROS	FN	5.18
2115631	BOX	MN	6.18	CNS lymphoma (suspected)	No
2122106	LAB	FN	11.25
2123198	LAB	FE	5.5
2125151	WHWT	FN	7.08
2125522	CROS	FN	11.5
2129533	BEAG	ME	5.08
2133173	CKCS	FE	1
2136750	CROS	MN	13.42	Oligodendroglioma (suspected)	No
2139781	CKCS	FN	7.66
2143127	BEAG	ME	0.83
2143491	ESSP	MN	3.5
2145549	LAB	FE	0.5
2147831	YORK	FN	7.42
2149238	LAB	ME	7.67
2150183	BICH	MN	2.42
2150603	CKCS	FN	2.66
2151919	PUG	ME	3.5
2152577	CHIH	FE	6.18
2153032	KCS	FN	3.58
2153123	CKCS	MN	1.83
2153158	CROS	MN	5
2157631	ECKR	MN	13.18
2158450	CKCS	ME	0.33
2158695	BOX	MN	4.75	Pituitary carcinoma	Yes
2160193	ECKR	ME	4.42
2164092	LAB	MN	7.75
2166836	LAB	MN	10.5	Pituitary macroadenoma and spinal histiocytic sarcoma (suspected)	No
2166941	ACKR	FE	5
2167123	ECKR	FN	1.42
2167494	PUG	ME	5.42
2167599	CKCS	FE	1.33
2168439	CKCS	FE	3.18
2168572	BORD	MN	5.75
2168775	BOX	MN	8.5
2169216	GSD	MN	7.75
2169328	CKCS	FN	2.92
2169496	BOX	MN	6.25
2170518	DEER	FE	4.18
2172065	CKCS	MN	9.5
2172674	BORD	FN	9.67
2173542	GOLD	MN	9.75
2173626	NEWF	FN	9
2176461	GSD	MN	3.58
2179912	Labrador	MN	6.42
2188004	BEAG	ME	5.66
2191616	LAB	FN	7.67
2191931	FBUL	ME	3.25
2191966	BEAG	MN	8.33
2197377	FBUL	ME	3.75
2199330	GREY	ME	9.33
2199890	MSNZ	MN	1
2200688	BOX	FE	0.92
2205007	BULD X	MN	8.66	Glioma (suspected)	No
2208983	BORT	MN	4.92
2211083	FBUL	FN	8	Oligodendrolioma (suspected)	No
2211552	PUG	ME	4.75
2212798	ECKR	ME	11.42
2216557	GOLD	FN	6.83
2218265	CROS	FN	6.92	Pituitary macroadenoma (suspected)	No
2218552	WHIP	FN	4.25
2219455	WHIP	FN	10.58	Astrocytoma (suspected)	No
2222479	JACK	ME	12.33	Glioma (suspected)	No
2223305	WEIM	FN	10.83	Olfactory neuroblastoma	Yes
2225055	FBUL	MN	4
2225923	Husky	FN	13.66
2227337	WEIM	FN	11.18	Pituitary macroadenoma (suspected)	No
2229339	GSD	MN	2.83
2230277	BOX	FN	10.83	Pituitary macroadenoma (suspected)	No
2231229	BORT	FN	9.75	CN IX, X PNST (suspected)	No
2232090	BORT	FN	5.33
2232223	ITGY	FN	8
2232489	GSD X SALU	FN	7
2233602	FBUL	ME	2.75
2235100	LAB	FN	10.5	Meningioma (suspected)	No
2236276	LAB	FN	9.92	Oligodendrolioma (suspected)	No
2236367	CKCS	FN	9.25
2236675	CKCS	FN	3.75
2236871	FCR	FE	8.08
2237347	ECKR	FN	3.67
2237634	WEIM	MN	7.25
2238376	SSNZ	FN	5
2238390	ECKR	FE	0.33
2239447	CHIH	FE	6.5
2239461	CKCS	FN	3.5
2240630	BOX	FE	0.67
2240826	SCWT	ME	9.42
2241008	BORT	MN	7.83	Pituitary macroadenoma (suspected)	No
2241057	CROS	FE	1.58
2241169	WEIM	MN	11.18
2241771	CKCS	FN	7.5
2242212	LAB	MN	4.67
2242982	BOX	ME	12.6	Low grade glioma (suspected)	No
2244641	DANE	FE	1.08
2244886	JACK	MN	6.83
2244928	CROS	FN	1.67
2245145	CKCS	FN	8.25
2245768	GSD	FN	7.42
2245880	LAB	FN	2.92
2245887	NSDT	FN	1.18
2246174	CHIH	FN	4.25
2246174	CHIH	FN	7.33
2246251	SPOO	FE	4.92
2246328	SHIH	ME	4.33
2247056	LAB	MN	7.58
2248386	CKCS	MN	13.75
2248421	SHAR	FN	4.5	Left carotid paraganglioma with skull invasion (suspected)	No
2248519	ESSP	FN	2.83
2249765	DACH	MN	17.42
2250171	BULD	ME	3.33	Astrocytoma	Yes
2251970	BORT	MN	7.18	Glioblastoma multiforme	Yes
2252887	BORD	MN	9.18	Meningeal histiocytic neoplasia	Yes
2252957	LAB	ME	9.92
2253139	JACK X	MN	12	Pituitary macroadenoma (suspected)	No
2255050	OES	FE	6.92
2255666	LAB X	FN	7
2257087	LAB	FN	12
2257213	FCR	FN	9
2257626	WEIM	MN	10.67
2258067	ESSP	ME	1.5
2258291	SBT	FE	5.83
2258452	WHWT	ME	11.83
2258466	DALM	FN	9.18
2258690	WHWT	ME	8.75
2259047	BEAG	MN	8.92
2259628	JACK	FE	5.5
2260832	CKCS	MN	8
2261000	ECKR	MN	6.08
2261077	CKCS	MN	1.25
2261392	ESSP	MN	6.33
2262036	HUSK	FN	3.83
2262064	LAB	FE	0.67
2262162	WHIP X	MN	5.5
2262778	WHWT	MN	6.18	Trigeminal nerve sheath tumour (suspected)	No
2263744	CROS	ME	3.5
2263814	BORD	FN	8.42	Pituitary macroadenoma (suspected)	No
2264199	CROS	MN	8.08	Ependymoma (suspected)	No
2264570	BOX	ME	6.42	Cystic falx meningioma (suspected)	No
2264815	LAB	MN	7.25	Pituitary macroadenoma (suspected)	No
2265179	LAB	FN	5.42
2265480	BORD	FN	8.75	Glioblastoma multiforme (suspected)	No
2265823	CROS	MN	8.18
2266096	CROS	FE	10.75
2266768	GSD	FE	0.25
2267062	LAB	ME	8.58	Pineocytoma (suspected)	No
2267902	ISET	ME	6.08
2268469	ECKR	FN	5.5
2268658	BASS	MN	8.42
2269827	PUG	MN	3.92
2270674	CCRT	MN	13.92
2270744	BOX	FN	10.18
2271731	LAB	FN	8.08
2273705	BICH	FN	0.83
2274447	SBT	FN	5.25
2274916	CKCS	FE	5.33
2275868	FBUL	MN	4.92
2276673	ECKR	FN	5.92
2276960	JACK	ME	11.83
2277093	GREY	FN	10.83	Pituitary macroadenoma (suspected)	No
2277107	SHIH	MN	8
2277303	MSNZ	ME	9.67
2277499	SSHP	FE	13.25
2277625	LAB	FE	5.83
2278262	COLL X	FN	13.66
2278570	ECKR	ME	4.18
2278640	MSNZ	MN	5.67
2278962	CROS	MN	10	Ependymoma	Yes
2279823	MALT	FE	9.67
2279977	BOX	FN	7.42	Grade III anaplastic astrocytoma	Yes
2280166	ACKR	ME	4.5
2280418	CHIH	FE	0.58
2280803	ROTT	FN	7.58	Meningial histiocytic sarcoma (suspected)	No
2281055	BOX	FN	5.33	Glioma (suspected)	No
2281097	LAB	MN	8.08	Pituitary macroadenoma (suspected)	No
2281146	LAB	MN	10.5	Meningioma	Yes
2281181	LAB	FE	2.83
2281265	SPOO	MN	3.58
2281356	SBT	FE	2.42
2281363	BOX	MN	9
2281398	CKCS	MN	9.92
2281692	ECKR	FE	0.18
2281741	SBT X	MN	0.83
2281762	LAB X	MN	5.75
2282000	JACK	FE	0.42
2282056	AFGH	ME	13
2282070	LAB	FN	7.92	Ependymoma (suspected)	No
2282287	BOX	ME	8	Oligodendroglioma (suspected)	No
2282504	PUG	FN	9
2282511	BEAG	MN	7.08
2282917	GREY	MN	9.42
2283449	YORK	FN	10.5
2283547	WEIM	FN	10.08	Meningioma (suspected)	Np
2284989	FBUL	MN	8.18	Pituitary chromophobe carcinoma	Yes
2285031	BORD	MN	2.92
2285297	WHWT	FN	6.08
2285430	SBT	FN	6.08	Choroid plexus carcinoma (suspected)	No
2286025	GSD	FN	4.5	High grade nasal T cell lymphoma invading into CNS	Yes
2286186	ECKR	FN	12.08
2286669	CROS	MN	9
2287383	GOLD	ME	9.25
2287502	JACK	MN	10.5	Trigeminal and sympathetic trunk PNST (suspected)	No
2287929	BOST	FN	5.75
2288489	CROS	FN	11.18	Meningioma (suspected)	No
2288860	ESSP	FN	7.92
2289238	SPOO	MN	1.67
2289728	LAB	ME	5.42
2290330	WHWT	MN	5.18
2290414	ESSP	FN	12.18
2290652	PUG	ME	0.33
2290771	LAB	MN	6.18
2291247	CROS	ME	0.25
2292024	BORT	MN	13.5
2292969	SBT	FN	4.08
2293697	LAB	MN	10.67
2293879	GOLD	FN	12.58	Meningioma (suspected)	No
2294026	COLL X	FE	13.33
2294145	BOX	ME	6.92	CN VII PNST (suspected)	No
2294159	PUG	MN	6.08
2294327	BORD	MN	13.3
2294677	CKCS	FN	6
2296399	BICH	FN	11.5
2296525	BORD	MN	11.83
2296665	BOX	MN	7.5
2296826	MALT	MN	5
2297603	WHWT	MN	8.33	Trigeminal nerve sheath tumour (suspected)	No
2297701	CKCS	FN	3.42
2297778	BOST	ME	7.5
2297792	BOX	FN	8.33	Gliomatosis cerebri (suspected)	No
2298002	AFGH	FE	6.18
2298310	DALM	FE	0.5
2298555	LAB	FN	10.66
2298569	GOLD	ME	0.35
2298611	FBUL	ME	4.42
2298786	BORD	FN	14.5
2299255	COLL X	FN	8.75
2300109	ECKR	FE	5.92
2301117	FBUL	ME	0.33
2301236	CHIH	FE	4.33
2301565	CKCS	ME	1.75
2302804	GOLD	FN	3
2302832	PUG	ME	1.83
2303091	CHIH	FE	0.33
2303343	CAIR	ME	9.58
2303483	MPIN	MN	11.18
2303490	BOX	FN	6	Pituitary macroadenoma	Yes
2304218	WHIP	FN	9
2304218	WHIP	FN	9.18
2304540	CHIH	MN	9
2304701	COLL	MN	2.92
2304806	ESSP	MN	7.58
2305044	LAB	MN	3.83
2306031	CKCS	MN	4.42
2306073	FBUL	ME	0.75
2306276	LAB	FN	2.75
2306724	CKCS	FN	5.18
2306752	LHSA	MN	2.42
2306808	BASS	MN	3.08
2307144	BRUS	FN	13.67
2307774	PUG	FE	3
2308866	ECKR	MN	8.75
2309013	GSHP	FE	8.08	Pituitary macroadenoma	Yes
2309125	LAB	FN	12.08	Pituitary macroadenoma (suspected)	No
2309678	BULD	ME	7
2310315	CKCS	FN	9.08
2310427	CROS	FE	10.75	Nasal mass invading the brain (suspected adenocarcinoma)	No
2310840	GREY	MN	4.92
2311218	LAB	MN	6.92
2312198	BOX	MN	5.25	Pituitary corticotroph adenoma (suspected)	No
2312471	POM	MN	1.33
2314102	ESSP	MN	2.92
2314410	LAB X	FN	1.66
2314802	CHIN	MN	8.75
2315306	BOX	ME	3.08
2315621	JACK X	FN	7
2315733	DDBX	FN	1.81
2317875	MAST	ME	4
2319275	SBT X	FN	12.58
2319625	AKIT X BOX	MN	7.75	Astrocytoma (suspected)	No
2319933	JACK	MN	6.25
2320780	BORD	ME	0.33
2320871	LAB	FE	5.33
2321382	SHIH	MN	8.18
2321641	BORD	MN	5
2322565	SHIH	ME	6.5
2322992	BERD	FN	6.42
2323377	FBUL	ME	2
2324049	FBUL	ME	3.08
2324455	SBT X	MN	8	Nasal squamous cell carcinoma (invasive into brain)	Yes
2325169	GSNZ	FN	7.08
2325799	BORD	ME	0.42
2326373	LAB	FN	4.66
2326562	FBUL	FN	4.5
2326807	CKCS	FN	8.18
2326947	CKCS	FN	9
2327087	MALT	MN	7.75
2327220	SBT X	FN	7
2327675	BEAG X	MN	13.08	CNS lymphoma (suspected)	No
2328424	LAB	FE	12
2328480	CAIR	MN	6.66
2329376	WHIP	FN	8.18
2329600	LAB	MN	4.08
2329824	CROS	MN	8.81	Meningioma (suspected)	No
2330846	SHIH	ME	11.5
2331119	BOX	FN	9.75	Glioma (suspected)	No
2331700	SHIH	MN	11.33
2332638	ESSP	FE	6.5
2333100	DACH	FE	9.1
2333149	LAB X	MN	7.66	Cranial nerve PNST (suspected)	No
2333863	GOLD	MN	1.08
2333968	MAST X	MN	2.33
2334059	JACK	FE	7.08
2334066	GSHP	ME	10.08	Meningioma (suspected)	No
2334570	GSHP	FE	10.25
2334808	DACH	ME	9.5
2337006	ESSP	FN	12
2337027	CROS	FN	10.91
2337279	PUG	MN	4.42
2337398	BORD	FN	2.25
2337496	SBT	ME	5
2338000	BOST	ME	5.42
2338063	CKCS	ME	3
2338119	CKCS	ME	6.92
2338966	FBUL	FE	1.58
2339211	IWOF	ME	0.81
2339323	ESSP	ME	4.81
2340205	BORT	MN	9.5	Oligodendroglioma (suspected)	No
2340415	PUG	ME	2.08
2340443	LHSA	ME	7
2340877	YORK	MN	10.81
2341577	BOX	MN	6.25	Meningioma (suspected)	No
2341794	MPIN	FE	0.81
2341927	FBUL	ME	0.5
2342809	GOLD	ME	10.18	Meningioma (suspected)	No
2342949	SSNZ	FE	0.5
2343544	GOLD	ME	9.81
2343880	GOLD	ME	4.66
2344405	BORT	MN	10.18
2344895	CROS	FE	0.66
2345203	CKCS	FN	5.08
2345728	LAB	MN	8.5
2346456	BOX	ME	6.66	Pituitary macroadenoma (suspected)	No
2346813	LAB	MN	7
2346925	LHSA	FN	7
2347198	DEER	MN	7
2347212	FBUL	ME	3
2347562	WHWT	ME	0.25
2347632	LAB	FN	9.81	Intravascular CNS lymphoma (suspected)	No
2348752	COLL X	FN	4.92
2348913	LHSA	FN	7.18
2348976	LHSA	FE	13
2349102	WHWT	ME	0.42
2349452	BULD	FN	6.52
2349711	ECKR	MN	9.75
2349998	ESSP	FN	8.42
2350152	CROS	FN	2.91
2350880	LAB	ME	4.42
2351944	LAB	ME	1.5
2351965	BOX	MN	8.25
2352140	BORD	ME	4.08
2352490	CROS	FN	1.81
2352581	BORD	MN	7.92
2352707	LAB	MN	6
2352756	LAB	FN	2.75
2353225	LAB	ME	0.18
2353302	LAB	MN	8	Meningioma (suspected)	No
2354037	LHSA	ME	3.25
2354107	BEAG	FN	5.33
2355591	LAB	FN	3.81
2356186	ESSP	ME	12
2356228	CKCS	MN	3.42
2356634	LAB	ME	8.58
2357187	LAB	FN	1.5
2357201	LAB	ME	8.08
2357859	BOST	MN	2.25
2357915	LAB	MN	8
2357950	LAB	ME	7.25
2358370	LHSA	MN	4.42
2358482	ESSP X	FN	1.83
2359070	BULD	MN	5.5
2359098	ESSP	MN	12.75
2361114	BORD	MN	5.33
2361226	GOLD	FE	0.33
2361296	LAB	MN	7.25
2361401	ESSP	MN	7.18
2361667	AIRT	FN	6.42
2362283	MAST	MN	7.08
2363508	ESSP	MN	10.42
2364495	COLL	FN	8.18	CN VII/VIII PNST (suspected)	No
2365251	PBGV	FN	2.81
2365531	BORD	FN	8
2365958	LAB	FE	0.42
2366504	BULD	MN	1.81
2366980	WHIP	ME	0.42
2367274	JACK X	MN	7	Meningioma (grade II or III on biopsy)	Yes
2367288	KCS	ME	6
2367785	GSD	FN	11.42	CN III, IV, V, VI PNST (suspected)	No
2367862	SCOT	FE	1.5
2368387	BOX	FN	1.25
2369395	FBUL	ME	0.58
2369871	SAMO	ME	0.66
2370333	ESSP	ME	1.5
2370529	JACK	MN	2.75
2371572	SBT X	FN	14.25
2371593	ECKR	FN	7.92
2372006	ESSP	FN	12	Metastatic mammary carcinoma	Yes
2372146	LAB	FN	1.18
2372489	FBUL	FN	3.66
2373021	PEMB	ME	0.42
2373161	BORT	ME	7.18
